# Supplementary material for: Two Alternative Splicing Variants of AtERF73/HRE1, HRE1α and HRE1β, Have Differential Transactivation Activities in Arabidopsis
Source: Int J Mol Sci. 2020 Sep 23;21(19):6984. doi: 10.3390/ijms21196984 (PMC7582492; doi:10.3390/ijms21196984)
Supplement: Supplementary file 1 [file ijms-21-06984-s001.zip]

Archive with 2 entries (2 files):
- Supplementary Tables S3 and S4-ijms-934917-revised.xlsx
- Supplementary data-ijms-934917-revised.docx
