# Supplementary material for: Two Alternative Splicing Variants of AtERF73/HRE1, HRE1α and HRE1β, Have Differential Transactivation Activities in Arabidopsis
Source: Int J Mol Sci. 2020 Sep 23;21(19):6984. doi: 10.3390/ijms21196984 (PMC7582492; doi:10.3390/ijms21196984)
Supplement: Supplementary file 1 [file ijms-21-06984-s001.zip › Supplementary Tables S3 and S4-ijms-934917-revised.xlsx]

## Sheet: Table S3
Supplementary Table S3. List of genes upregulated more than 2-fold in HRE1α OXs
Locus tag	Gene Symbol	Fold change	P-value	Annotation
				Name	Seqnames	Start	End	Width	Strand	Gene biotype	Gene	Gene synonym	Transcript ID	Description
AT2G26010	PDF1.3	9.62143	0.017771	PDF1.3	NC_003071.7	11087280	11088001	722	+	protein_coding	PDF1.3	plant defensin 1.3, T19L18.18, T19L18_18	NM_128160.3	Predicted to encode a PR (pathogenesis-related) protein. Belongs to the plant defensin (PDF) family with the following members: At1g75830/PDF1.1, At5g44420/PDF1.2a, At2g26020/PDF1.2b, At5g44430/PDF1.2c, At2g26010/PDF1.3, At1g19610/PDF1.4, At1g55010/PDF1.5, At2g02120/PDF2.1, At2g02100/PDF2.2, At2g02130/PDF2.3, At1g61070/PDF2.4, At5g63660/PDF2.5, At2g02140/PDF2.6, At5g38330/PDF3.1 and At4g30070/PDF…
AT5G50800	SWEET13	9.23723	0.0114709	SWEET13	NC_003076.8	20665068	20667312	2245	-	protein_coding	SWEET13	AtSWEET13, K7B16.1, K7B16_1	NM_124458.2	Encodes a member of the SWEET sucrose efflux transporter family proteins.
AT2G26390	T9J22.6	9.14301	0.0111183	T9J22.6	NC_003071.7	11228825	11230598	1774	-	protein_coding	T9J22.6	T9J22.6, T9J22_6	NM_128196.2	.
AT2G46790	PRR9	8.30459	0.00060851	PRR9	NC_003071.7	19232607	19235179	2573	+	protein_coding	PRR9	APRR9, Arabidopsis pseudo-response regulator 9, F19D11.7, pseudo-response regulator 9, TL1, TOC1-LIKE PROTEIN 1	NM_001337213.1	Pseudo-response regulator PRR9. Involved in clock function. PRR7 and PRR9 are partially redundant essential components of a temperature-sensitive circadian system. CCA1 and LHY had a positive effect on PRR9. Interact with TOC1 in a yeast two-hybrid assay. Acts as transcriptional repressor of CCA1 and LHY.
AT4G26580	T15N24.30	7.3718	0.00235778	T15N24.30	NC_003075.7	13411444	13413443	2000	-	protein_coding	T15N24.30	T15N24.30, T15N24_30	NM_118792.3	.
AT2G46670	T3A4.5	6.67317	0.00373685	T3A4.5	NC_003071.7	19164357	19165233	877	-	protein_coding	T3A4.5	T3A4.5	NM_130232.4	.
AT4G39340	EC1.4	6.29214	0.00353342	EC1.4	NC_003075.7	18293129	18293512	384	-	protein_coding	EC1.4	EGG CELL 1.4, T22F8.240, T22F8_240	NM_120094.1	Encodes a small cysteine-rich protein that is secreted by the egg cell during gamete interactions. The regulated secretion of EC1 by the egg cell upon sperm-egg interaction is proposed to ensure the appropriate localization of the cell-fusion machinery in distinct sperm membrane domains to accomplish gamete fusion.
AT3G21150	BBX32	5.65711	0.00996412	BBX32	NC_003074.8	7412445	7413727	1283	-	protein_coding	BBX32	AtBBX32, B-box 32, B-box domain protein 32, EIP6, EMF1-Interacting Protein 6	NM_113009.3	Encodes a protein with a B-box domain predicted to act as a transcription factor. Expression of the BBX32 gene is affected by monochromatic red light.
AT4G15248	BBX30	5.65191	0.0106423	BBX30	NC_003075.7	8708841	8709482	642	+	protein_coding	BBX30	B-box domain protein 30	NM_001036568.3	.
AT4G31877	MIR156c	5.41678	0.007807	MIR156c	NC_003075.7	15415418	15415521	104	-	miRNA	MIR156c	microRNA156C, MIR156C, p_MI0000180	.	Encodes a microRNA that targets several SPL family members, including SPL3,4, and 5. By regulating the expression of SPL3 (and probably also SPL4 and SPL5), this microRNA regulates vegetative phase change. MicroRNAs are regulatory RNAs with a mature length of ~21-nucleotides that are processed from hairpin precursors by Dicer-like enzymes. MicroRNAs can negatively regulate gene expression by atte…
AT4G34510	KCS17	4.83371	0.0408155	KCS17	NC_003075.7	16491692	16493762	2071	+	protein_coding	KCS17	3-ketoacyl-CoA synthase 17, T4L20.90, T4L20_90	NM_119616.3	Encodes KCS17, a member of the 3-ketoacyl-CoA synthase family involved in the biosynthesis of VLCFA (very long chain fatty acids).
AT2G27420	F10A12.10	4.5261	0.016677	F10A12.10	NC_003071.7	11726134	11727654	1521	-	protein_coding	F10A12.10	F10A12.10, F10A12_10	NM_128302.3	.
AT5G36910	THI2.2	4.3615	0.0118607	THI2.2	NC_003076.8	14561743	14562863	1121	-	protein_coding	THI2.2	MLF18.30, MLF18_30, thionin 2.2	NM_123049.3	Encodes a thionin that is expressed at a low basal level in seedlings and shows circadian variation. Predicted to encode a PR (pathogenesis-related) protein. Belongs to the plant thionin (PR-13) family with the following members: At1g66100, At5g36910, At1g72260, At2g15010, At1g12663, At1g12660.
AT3G02495	AT3G02495	4.31576	0.0320466	AT3G02495	NC_003074.8	3909414	3910138	725	+	lncRNA	.	.	.	Natural antisense transcript overlaps with AT3G12260
AT1G01520	ASG4	3.9805	0.0168551	ASG4	NC_003070.9	190408	192436	2029	+	protein_coding	ASG4	ALTERED SEED GERMINATION 4, F22L4.18, F22L4_18	NM_001331277.1	.
AT2G30760	T11J7.15	3.70256	0.0321879	T11J7.15	NC_003071.7	13105770	13108221	2452	-	protein_coding	T11J7.15	T11J7.15, T11J7_15	NM_128629.1	.
AT2G41375	AT2G41375	3.62573	0.0164268	AT2G41375	NC_003071.7	17238380	17238986	607	+	protein_coding	.	.	NM_001336905.1	.
AT1G74890	ARR15	3.4858	0.00661322	ARR15	NC_003070.9	28131447	28133025	1579	-	protein_coding	ARR15	F25A4.14, F25A4_14, response regulator 15, RESPONSE REGULATOR 15	NM_106147.2	Encodes a nuclear response regulator that acts as a negative regulator in cytokinin-mediated signal transduction. Transcript accumulates in leaves and roots in response to cytokinin treatment.
AT2G46400	WRKY46	3.45706	0.0200347	WRKY46	NC_003071.7	19043411	19044955	1545	-	protein_coding	WRKY46	ATWRKY46, F11C10.9, WRKY DNA-binding protein 46, WRKY DNA-BINDING PROTEIN 46	NM_130204.3	member of WRKY Transcription Factor; Group III
AT3G21670	AtNPF6.4	3.33962	0.0235565	AtNPF6.4	NC_003074.8	7626757	7629205	2449	-	protein_coding	AtNPF6.4	AtNPF6.4, MIL23.23, NPF6.4, NRT1/ PTR family 6.4	NM_113062.3	.
AT5G59220	HAI1	3.28221	0.0217384	HAI1	NC_003076.8	23894404	23896939	2536	-	protein_coding	HAI1	highly ABA-induced PP2C gene 1, MNC17.13, MNC17_13, SAG113, senescence associated gene 113	NM_125312.3	Encodes a member of the PP2C family (Clade A protein phosphatases type 2C). Functions as a negative regulator of osmotic stress and ABA signaling.
AT1G73870	BBX16	3.24571	0.00344891	BBX16	NC_003070.9	27778984	27780809	1826	+	protein_coding	BBX16	B-box domain protein 16, COL7, CONSTANS-LIKE 7, F2P9.26, F2P9_26	NM_106047.5	.
AT1G65870	F12P19.3	3.10851	0.0381432	F12P19.3	NC_003070.9	24503315	24504390	1076	+	protein_coding	F12P19.3	F12P19.3, F12P19_3	NM_105259.2	.
AT3G25880	AT3G25880	3.02361	0.0368779	AT3G25880	NC_003074.8	9469105	9470033	929	-	protein_coding	.	.	NM_001338770.1	.
AT3G16300	CASP-like protein 3A1	2.92597	0.0210077	CASP-like protein 3A1	NC_003074.8	5525322	5526212	891	-	protein_coding	CASP-like protein 3A1	CASP-like protein 3A1, CASPL3A1	NM_112501.2	.
AT1G29460	F15D2.35	2.9037	0.047788	F15D2.35	NC_003070.9	10307352	10308246	895	-	protein_coding	F15D2.35	F15D2.35, F15D2_35, SAUR65, SMALL AUXIN UPREGULATED RNA 65	NM_001332860.1	.
AT1G10520	Pol{lambda}	2.89438	0.0168404	Pol{lambda}	NC_003070.9	3465926	3469455	3530	+	protein_coding	Pol{lambda}	AtPol{lambda}, DNA polymerase {lambda}, T10O24.13, T10O24_13	NM_001331911.1	Encodes a homolog of the mammalian DNA polymerase lambda that is involved in the repair of UV-B induced DNA damage.
AT2G46450	CNGC12	2.89424	0.00239608	CNGC12	NC_003071.7	19065536	19069569	4034	+	protein_coding	CNGC12	ATCNGC12, cyclic nucleotide-gated channel 12, F11C10.14	NM_180123.6	Member of Cyclic nucleotide gated channel family.Positive regulator of resistance against avirulent fungal pathogen.Suppresses the phenotype conferred by cpr22 in a dosage-dependent manner.
AT2G18620	F24H14.3	2.8529	0.00947374	F24H14.3	NC_003071.7	8078174	8079537	1364	+	protein_coding	F24H14.3	F24H14.3, F24H14_3	NM_127418.2	.
AT3G05140	RBK2	2.84451	0.035485	RBK2	NC_003074.8	1435617	1438539	2923	-	protein_coding	RBK2	ROP binding protein kinases 2, T12H1.10, T12H1_10	NM_111386.3	.
AT1G29640	F15D2.20	2.8084	0.00382401	F15D2.20	NC_003070.9	10355638	10356482	845	-	protein_coding	F15D2.20	F15D2.20, F15D2_20	NM_102704.3	.
AT2G32530	CSLB03	2.80573	0.018712	CSLB03	NC_003071.7	13809019	13813572	4554	+	protein_coding	CSLB03	ATCSLB03, ATCSLB3, cellulose synthase-like B3, T26B15.9, T26B15_9	NM_179859.4	encodes a gene similar to cellulose synthase
AT4G33330	PGSIP3	2.74025	0.0238817	PGSIP3	NC_003075.7	16059754	16063251	3498	-	protein_coding	PGSIP3	F17M5.90, F17M5_90, glucuronic acid substitution of xylan 2, GUX2, plant glycogenin-like starch initiation protein 3	NM_001160812.1	Encodes a glucuronyltransferase responsible for the addition of GlcA residues onto xylan and for secondary wall deposition.
AT2G32200	F22D22.5	2.73716	0.0323029	F22D22.5	NC_003071.7	13676389	13677306	918	+	protein_coding	F22D22.5	F22D22.5, F22D22_5	NM_001336374.1	.
AT3G06520	F5E6.15	2.71252	0.0495613	F5E6.15	NC_003074.8	2019849	2022102	2254	+	protein_coding	F5E6.15	F5E6.15, F5E6_15	NM_001337661.1	.
AT5G66400	RAB18	2.67285	0.000802497	RAB18	NC_003076.8	26518277	26519447	1171	-	protein_coding	RAB18	ARABIDOPSIS THALIANA DROUGHT-INDUCED 8, ATDI8, K1F13.5, K1F13_5, RESPONSIVE TO ABA 18	NM_001037085.1	Belongs to the dehydrin protein family, which contains highly conserved stretches of 7-17 residues that are repetitively scattered in their sequences, the K-, S-, Y- and lysine rich segments. ABA- and drought-induced glycine-rice dehydrin protein. The ABA-induced expression of RAB18 was reduced following ACC application, indicating that ethylene inhibits the ABA signaling pathway. RAB18 is also e…
AT5G47450	TIP2;3	2.6405	0.0128613	TIP2;3	NC_003076.8	19248249	19249622	1374	-	protein_coding	TIP2;3	ARABIDOPSIS THALIANA TONOPLAST INTRINSIC PROTEIN 2;3, ATTIP2;3, DELTA-TIP3, DELTA-TONOPLAST INTRINSIC PROTEIN 3, MNJ7.4, MNJ7_4, tonoplast intrinsic protein 2;3	NM_124117.3	Tonoplast intrinsic protein, transports ammonium (NH3) and methylammonium across the tonoplast membrane, gene expression shows diurnal regulation and is upregulated by ammonium (NH3).
AT1G12550	HPR3	2.63244	0.00411203	HPR3	NC_003070.9	4274531	4276031	1501	+	protein_coding	HPR3	F5O11.29, F5O11_29, hydroxypyruvate reductase 3	NM_101126.3	Encodes a hydroxypyruvate reductase that reduces HP to glycerate and shows even more activity with glyoxylate, a more upstream intermediate of the photorespiratory cycle. It is likely targeted to the chloroplast where it could provide a compensatory bypass for the reduction of HP and glyoxylate within this compartment.
AT5G54067	AT5G54067	2.58568	0.0340838	AT5G54067	NC_003076.8	21941602	21942146	545	-	protein_coding	.	.	NM_148128.2	.
AT1G54773	AT1G54773	2.58424	0.00604681	AT1G54773	NC_003070.9	20436502	20436785	284	+	protein_coding	.	.	NM_001349577.1	.
AT3G02480	F16B3.11	2.5651	0.0221091	F16B3.11	NC_003074.8	512220	513036	817	+	protein_coding	F16B3.11	F16B3.11, F16B3_11	NM_111115.4	.
AT3G21890	BBX31	2.55442	0.0355695	BBX31	NC_003074.8	7708833	7709933	1101	-	protein_coding	BBX31	B-box domain protein 31	NM_113085.4	.
AT5G50915	AT5G50915	2.50098	0.0189092	AT5G50915	NC_003076.8	20710103	20712473	2371	-	protein_coding	.	.	NM_180832.3	.
AT3G47380	AT3G47380	2.48965	0.000148938	AT3G47380	NC_003074.8	17457614	17458599	986	+	protein_coding	.	.	NM_114606.3	.
AT5G60720	MUP24.14	2.45183	0.0127944	MUP24.14	NC_003076.8	24418195	24422274	4080	-	protein_coding	MUP24.14	MUP24.14, MUP24_14	NM_125465.3	.
AT1G18810	F6A14.9	2.44642	0.0242077	F6A14.9	NC_003070.9	6485515	6487153	1639	-	protein_coding	F6A14.9	F6A14.9, F6A14_9	NM_101739.3	.
AT5G39860	PRE1	2.43592	0.0152651	PRE1	NC_003076.8	15957368	15958559	1192	+	protein_coding	PRE1	BANQUO 1, BASIC HELIX-LOOP-HELIX PROTEIN 136, BHLH136, BNQ1, MYH19.1, MYH19_1, PACLOBUTRAZOL RESISTANCE1, PACLOBUTRAZOL RESISTANCE1	NM_123349.3	Encodes PRE1 (PACLOBUTRAZOL RESISTANCE1). PRE1 and IBH1 form a pair of antagonistic HLH/bHLH transcription factors that function downstream of BZR1 to mediate brassinosteroid regulation of cell elongation. BNQ1 is directly and negatively regulated by AP3 and PI in petals.Required for appropriate regulation of flowering time.
AT4G26150	CGA1	2.42145	0.0189301	CGA1	NC_003075.7	13253084	13255106	2023	+	protein_coding	CGA1	cytokinin-responsive gata factor 1, F20B18.260, F20B18_260, GATA TRANSCRIPTION FACTOR 22, GATA22, GNC-LIKE, GNL	NM_118748.3	Encodes a member of the GATA factor family of zinc finger transcription factors. Modulate chlorophyll biosynthesis and glutamate synthase (GLU1/Fd-GOGAT) expression.
AT1G60787	AT1G60787	2.40453	0.0231183	AT1G60787	NC_003070.9	22378102	22379981	1880	-	protein_coding	.	.	NM_001333912.1	.
AT1G32583	AT1G32583	2.36934	0.0308072	AT1G32583	NC_003070.9	11785806	11788286	2481	+	protein_coding	.	.	NM_001036051.4	A microRNA MIR400 is derived from the first intron of At1g32583 in the 5'UTR. A stress-induced alternative splicing event in At1g32583 resulted in greater accumulation of miR400 primary transcripts and a low level of mature miR400.
AT3G59435	AT3G59435	2.36585	0.00620113	AT3G59435	NC_003074.8	21970354	21972299	1946	-	protein_coding	.	.	NM_001339978.1	.
AT4G23250	EMB1290	2.34232	0.0387153	EMB1290	NC_003075.7	12162004	12167026	5023	-	protein_coding	EMB1290	CRK17, CYSTEINE-RICH RLK (RECEPTOR-LIKE PROTEIN KINASE 17, DUF26-21, EMBRYO DEFECTIVE 1290, F21P8.140, F21P8_140, RECEPTOR-LIKE KINASE THALIANACOL- 0GENOMICLIBRARY(CLONTECH.THEPOSITIVEPHAGECLONES C-X8-C-X2-C CLASS 1, RECEPTOR-LIKE KINASE THALIANACOL-0GENOMICLIBRARY(CLONTECH.THEPOSITIVEPHAGECLONES C-X8-C-X2-C CLASS 1, RKC1	NM_001341591.1	.
AT3G29030	EXPA5	2.33573	0.0272558	EXPA5	NC_003074.8	11011262	11013451	2190	-	protein_coding	EXPA5	ARABIDOPSIS THALIANA EXPANSIN 5, ARABIDOPSIS THALIANA EXPANSIN A5, ATEXP5, ATEXPA5, ATHEXP ALPHA 1.4, EXP5, EXPANSIN 5, expansin A5	NM_113824.3	Encodes an expansin. Naming convention from the Expansin Working Group (Kende et al, 2004. Plant Mol Bio)
AT1G06277	AT1G06277	2.32474	0.027028	AT1G06277	NC_003070.9	10309131	10309220	90	+	snoRNA	.	.	NR_139053.1	AtU51b
AT1G66725	MIR163	2.29986	0.0314589	MIR163	NC_003070.9	24884066	24884396	331	+	miRNA	MIR163	microRNA163, p_MI0000196	.	Encodes a microRNA that targets several SAMT family members. miR163, is highly expressed in A. thaliana diploids but down-regulated in A. thaliana autotetraploids and repressed in A. arenosa and A. suecica. MicroRNAs are regulatory RNAs with a mature length of ~21-nucleotides that are processed from hairpin precursors by Dicer-like enzymes. MicroRNAs can negatively regulate gene expression by att…
AT5G48780	K24G6.11	2.22195	0.0057909	K24G6.11	NC_003076.8	19777453	19779815	2363	+	protein_coding	K24G6.11	K24G6.11, K24G6_11	NM_001203565.1	.
AT2G21820	AT2G21820	2.20913	0.02062	AT2G21820	NC_003071.7	9302853	9303408	556	-	protein_coding	.	.	NM_127751.3	.
AT3G17717	AT3G17717	2.20225	0.0189899	AT3G17717	NC_003074.8	6061180	6061762	583	+	protein_coding	.	.	NM_001338308.1	.
AT1G66100	F15E12.20	2.1828	0.00376794	F15E12.20	NC_003070.9	24605538	24606722	1185	-	protein_coding	F15E12.20	F15E12.20, F15E12_20	NM_105281.3	Predicted to encode a PR (pathogenesis-related) protein. Belongs to the plant thionin (PR-13) family with the following members: At1g66100, At5g36910, At1g72260, At2g15010, At1g12663, At1g12660.
AT5G56970	CKX3	2.18153	0.0398971	CKX3	NC_003076.8	23044839	23048292	3454	-	protein_coding	CKX3	ATCKX3, CYTOKININ OXIDASE, cytokinin oxidase 3, MHM17.8, MHM17_8	NM_125079.3	It encodes a protein whose sequence is similar to cytokinin oxidase/dehydrogenase, which catalyzes the degradation of cytokinins.
AT4G25780	F14M19.60	2.17883	0.0237231	F14M19.60	NC_003075.7	13120824	13122042	1219	+	protein_coding	F14M19.60	F14M19.60, F14M19_60	NM_118710.4	.
AT4G05785	AT4G05785	2.16254	0.00597206	AT4G05785	NC_003075.7	6478619	6478855	237	+	lncRNA	.	.	.	Natural antisense transcript overlaps with AT4G10480
AT1G55960	F14J16.24	2.15807	0.016533	F14J16.24	NC_003070.9	20927643	20930209	2567	-	protein_coding	F14J16.24	F14J16.24, F14J16_24	NM_104474.3	.
AT5G06790	MPH15.15	2.15142	0.0124653	MPH15.15	NC_003076.8	2097669	2099055	1387	-	protein_coding	MPH15.15	MPH15.15, MPH15_15	NM_120762.3	.
AT5G38710	MKD10.10	2.13413	1.97336e-05	MKD10.10	NC_003076.8	15501126	15504269	3144	+	protein_coding	MKD10.10	MKD10.10, MKD10_10	NM_123232.3	.
AT4G34950	F11I11.190	2.13149	0.00813671	F11I11.190	NC_003075.7	16642142	16644928	2787	-	protein_coding	F11I11.190	F11I11.190, F11I11_190	NM_119661.3	.
AT2G19650	F3P11.25	2.13074	0.0226546	F3P11.25	NC_003071.7	8493469	8495892	2424	-	protein_coding	F3P11.25	F3P11.25, F3P11_25	NM_127523.4	.
AT2G12646	AT2G12646	2.12589	0.040575	AT2G12646	NC_003071.7	5166984	5169303	2320	-	protein_coding	.	.	NM_001036275.3	.
AT5G15950	F1N13.90	2.12544	0.00201056	F1N13.90	NC_003076.8	5205869	5208036	2168	+	protein_coding	F1N13.90	F1N13.90, F1N13_90	NM_121600.3	.
AT4G18750	DOT4	2.11869	0.0196931	DOT4	NC_003075.7	10304662	10307673	3012	+	protein_coding	DOT4	DEFECTIVELY ORGANIZED TRIBUTARIES 4, F28A21.160, F28A21_160	NM_117991.3	Encodes a pentatricopeptide (PPR) protein involved in leaf and root development. dot4 mutants have an aberrant midgap venation pattern in juvenile leaves and cotyledons.
AT3G26539	AT3G26539	2.10802	0.042589	AT3G26539	NC_003074.8	9743608	9744204	597	-	protein_coding	.	.	NM_001338812.1	.
AT3G58070	GIS	2.09309	0.0418448	GIS	NC_003074.8	21506572	21507739	1168	-	protein_coding	GIS	F9D24.2, GLABROUS INFLORESCENCE STEMS	NM_115669.3	Putative transcription factor, contains C2H2 domain, regulates aspects of shoot maturation in Arabidopsis thaliana. GIS loss-of-function mutations affect the epidermal differentiation of inflorescence organs, causing a premature decrease in trichome production on successive leaves, stem internodes, and branches. Overexpression has the opposite effect on trichome initiation and causes other hetero…
AT5G51585	AT5G51585	2.09103	0.0403835	AT5G51585	NC_003076.8	20952557	20953348	792	+	protein_coding	.	.	NM_001344942.1	.
AT2G01740	T8O11.9	2.09094	0.00595626	T8O11.9	NC_003071.7	326136	327875	1740	-	protein_coding	T8O11.9	T8O11.9, T8O11_9	NM_126235.2	.
AT1G65450	GLC	2.08225	0.0168688	GLC	NC_003070.9	24315722	24319092	3371	+	protein_coding	GLC	GLAUCE, T8F5.23, T8F5_23	NM_105220.3	Contains dual transcription units and alternative splicing that could rescue the sterility defect of glc mutants. Shares homology to BAHD (for BEAT, AHCT, HCBT, and DAT) acyl-transferases. Functions in double fertilization.
AT5G64170	LNK1	2.07995	0.00717402	LNK1	NC_003076.8	25672466	25676823	4358	-	protein_coding	LNK1	LNK1, MHJ24.1, MHJ24_1, night light-inducible and clock-regulated 1	NM_125813.5	.
AT3G05800	AIF1	2.07555	0.00326347	AIF1	NC_003074.8	1727151	1728365	1215	+	protein_coding	AIF1	AtBS1(activation-tagged BRI1 suppressor 1-interacting factor 1, F10A16.9, F10A16_9	NM_111454.3	.
AT2G19920	F6F22.5	2.05524	0.00495603	F6F22.5	NC_003071.7	8601858	8607052	5195	-	protein_coding	F6F22.5	F6F22.5, F6F22_5	NM_001335648.1	.
AT5G46085	AT5G46085	2.03546	0.02401	AT5G46085	NC_003076.8	18693316	18693567	252	-	protein_coding	.	.	NM_001344657.1	.
AT1G64110	DAA1	2.03225	0.0131145	DAA1	NC_003070.9	23796698	23801799	5102	-	protein_coding	DAA1	DUO1-activated ATPase 1, F22C12.12, F22C12_12	NM_179511.2	Target promoter of the male germline-specific transcription factor DUO1.
AT1G20380	F14O10.2	2.02995	0.0132862	F14O10.2	NC_003070.9	7061442	7065242	3801	+	protein_coding	F14O10.2	F14O10.2, F14O10_2	NM_001332444.1	.
AT1G07150	MAPKKK13	2.01035	0.021901	MAPKKK13	NC_003070.9	2193941	2195996	2056	-	protein_coding	MAPKKK13	F10K1.14, F10K1_14, mitogen-activated protein kinase kinase kinase 13	NM_001197998.1	member of MEKK subfamily
AT1G49000	F27J15.21	2.00676	0.00896388	F27J15.21	NC_003070.9	18123071	18124289	1219	-	protein_coding	F27J15.21	F27J15.21, F27J15_21	NM_103793.4	.
AT1G33030	F9L11.18	2.00537	0.0398124	F9L11.18	NC_003070.9	11964776	11966320	1545	-	protein_coding	F9L11.18	F9L11.18, F9L11_18	NM_103036.3	.
AT3G48320	CYP71A21	2.0033	0.0361758	CYP71A21	NC_003074.8	17891134	17892847	1714	+	protein_coding	CYP71A21	'cytochrome P450, cytochrome P450, family 71, polypeptide 21, polypeptide 21'', subfamily A	NM_148858.2	putative cytochrome P450

## Sheet: Table S4
Supplementary Table S4. List of genes upregulated more than 2-fold in HRE1β OXs
Locus tag	Gene Symbol	Fold change	P-value	Annotation
				Name	Seqnames	Start	End	Width	Strand	Gene biotype	Gene	Gene synonym	Transcript ID	Description
AT4G12490	T1P17.80	68.3195	0.00414917	T1P17.80	NC_003075.7	7409621	7410406	786	-	protein_coding	T1P17.80	T1P17.80, T1P17_80	NM_117319.2	.
AT3G28510	AT3G28510	53.475	0.0277378	AT3G28510	NC_003074.8	10685470	10687429	1960	+	protein_coding	.	.	NM_113771.4	.
AT2G37770	ChlAKR	51.3078	0.000867138	ChlAKR	NC_003071.7	15834766	15837001	2236	+	protein_coding	ChlAKR	AKR4C9, Aldo-keto reductase family 4 member C9, Chloroplastic aldo-keto reductase, T8P21.32	NM_001036428.3	Encodes an NADPH-dependent aldo-keto reductase that can act on a wide variety of substrates in vitro including saturated and unsaturated aldehydes, steroids, and sugars. GFP-tagged AKR4C9 localizes to the chloroplast where it may play a role in detoxifying reactive carbonyl compounds that threaten to impair the photosynthetic process. Transcript levels for this gene are up-regulated in response t…
AT2G30770	CYP71A13	25.5896	0.00487222	CYP71A13	NC_003071.7	13109909	13111988	2080	-	protein_coding	CYP71A13	cytochrome P450, family 71, polypeptide 13, subfamily A, T11J7.16, T11J7_16	NM_128630.3	putative cytochrome P450
AT2G30760	T11J7.15	24.3734	0.000323824	T11J7.15	NC_003071.7	13105770	13108221	2452	-	protein_coding	T11J7.15	T11J7.15, T11J7_15	NM_128629.1	.
AT4G19690	IRT1	23.5966	0.0039937	IRT1	NC_003075.7	10707344	10709015	1672	+	protein_coding	IRT1	ARABIDOPSIS IRON-REGULATED TRANSPORTER 1, ATIRT1, iron-regulated transporter 1, T16H5.50, T16H5_50	NM_118089.4	The gene encodes Fe2+ transporter protein. It is a member of the Zrt/Irt-like protein (ZIP) family of transporters. AtIRT1 has broad specificity for divalent heavy metals, mediating the transport of zinc, manganese, cobalt and cadmium under Fe-deficient conditions. IRT1 is monoubiquitinated to promote endocytic trafficking.
AT1G33960	AIG1	21.956	0.0456019	AIG1	NC_003070.9	12346138	12348733	2596	+	protein_coding	AIG1	AVRRPT2-INDUCED GENE 1, F12G12.27	NM_001333075.1	Identified as a gene that is induced by avirulence gene avrRpt2 and RPS2 after infection with Pseudomonas syringae pv maculicola strain ES4326 carrying avrRpt2
AT2G30766	AT2G30766	19.3564	0.000634264	AT2G30766	NC_003071.7	13107583	13110480	2898	+	protein_coding	.	.	NM_001336300.1	.
AT2G35300	LEA18	17.2251	0.00666716	LEA18	NC_003071.7	14862779	14863412	634	-	protein_coding	LEA18	AtLEA4-2, late embryogenesis abundant 18, late embryogenesis abundant 4-2, LEA4-2, T4C15.3, T4C15_3	NM_129082.4	Encodes LEA4-2/LEA18, a member of the Late Embryogenesis Abundant (LEA) proteins which typically accumulate in response to low water availability conditions imposed during development or by the environment.
AT3G53040	AT3G53040	17.1142	0.0198847	AT3G53040	NC_003074.8	19664629	19666497	1869	-	protein_coding	.	.	NM_115164.3	.
AT5G62330	MMI9.16	14.3404	0.0165947	MMI9.16	NC_003076.8	25031563	25032276	714	+	protein_coding	MMI9.16	MMI9.16, MMI9_16	NM_125627.2	.
AT1G49030	F27J15.18	13.1696	0.00908015	F27J15.18	NC_003070.9	18136666	18138080	1415	+	protein_coding	F27J15.18	F27J15.18, F27J15_18	NM_103796.4	.
AT3G56980	bHLH39	13.0124	0.000366857	bHLH39	NC_003074.8	21086390	21087710	1321	-	protein_coding	bHLH39	basic helix-loop-helix 39, BHLH039, OBP3-RESPONSIVE GENE 3, ORG3, T8M16.8	NM_115557.3	Encodes a member of the basic helix-loop-helix transcription factor protein.
AT1G72100	F28P5.13	12.52	0.02597	F28P5.13	NC_003070.9	27127170	27128978	1809	+	protein_coding	F28P5.13	F28P5.13, F28P5_13	NM_105868.3	.
AT2G47770	TSPO	12.3741	0.0376933	TSPO	NC_003071.7	19568464	19569507	1044	+	protein_coding	TSPO	ATTSPO, F17A22.16, TSPO(outer membrane tryptophan-rich sensory protein-related	NM_130344.2	Encodes a membrane-bound protein designated AtTSPO (Arabidopsis thaliana TSPO-related). AtTSPO is related to the bacterial outer membrane tryptophan-rich sensory protein (TspO) and the mammalian mitochondrial 18 kDa Translocator Protein (18 kDa TSPO), members of the TspO/MBR domain-containing membrane proteins. Mainly detected in dry seeds, but can be induced in vegetative tissues by osmotic or s…
AT5G24220	MOP9.3	11.5356	0.0416376	MOP9.3	NC_003076.8	8225861	8227782	1922	+	protein_coding	MOP9.3	MOP9.3, MOP9_3	NM_122328.2	.
AT5G43570	K9D7.7	11.0917	0.0442514	K9D7.7	NC_003076.8	17506400	17507641	1242	+	protein_coding	K9D7.7	K9D7.7, K9D7_7	NM_123723.3	Predicted to encode a PR (pathogenesis-related) peptide that belongs to the PR-6 proteinase inhibitor family. Six putative PR-6-type protein encoding genes are found in Arabidopsis: At2g38900, At2g38870, At5g43570, At5g43580, At3g50020 and At3g46860.
AT3G56970	bHLH38	10.9819	0.0291599	bHLH38	NC_003074.8	21084035	21085245	1211	-	protein_coding	bHLH38	basic helix-loop-helix 38, BHLH038, OBP3-RESPONSIVE GENE 3, ORG2, T8M16.7	NM_115556.4	Encodes a member of the basic helix-loop-helix transcription factor family protein.
AT1G61800	GPT2	10.3807	0.0186347	GPT2	NC_003070.9	22824414	22826902	2489	+	protein_coding	GPT2	ARABIDOPSIS GLUCOSE-6-PHOSPHATE/PHOSPHATE TRANSLOCATOR 2, ATGPT2, glucose-6-phosphate/phosphate translocator 2, GLUCOSE6-PHOSPHATE/PHOSPHATE TRANSPORTER 2, T13M11.18, T13M11_18	NM_104862.4	glucose6-Phosphate/phosphate transporter 2. Expression is upregulated in the shoot of cax1/cax3 mutant.
AT2G33790	AGP30	10.2834	0.0223689	AGP30	NC_003071.7	14293561	14295353	1793	-	protein_coding	AGP30	arabinogalactan protein 30, ATAGP30, T1B8.9, T1B8_9	NM_128938.3	pollen Ole e 1 allergen protein containing 14.6% proline residues, similar to arabinogalactan protein (Daucus carota) GI:11322245, SP:Q03211 Pistil-specific extensin-like protein precursor (PELP) {Nicotiana tabacum}; contains Pfam profile PF01190: Pollen proteins Ole e I family
AT1G07373	AT1G07373	10.1329	0.0222692	AT1G07373	NC_003070.9	17392374	17393026	653	-	lncRNA	.	.	.	.
AT4G26580	T15N24.30	9.63288	0.0076501	T15N24.30	NC_003075.7	13411444	13413443	2000	-	protein_coding	T15N24.30	T15N24.30, T15N24_30	NM_118792.3	.
AT1G53540	F22G10.20	9.56213	0.00426453	F22G10.20	NC_003070.9	19980299	19981199	901	+	protein_coding	F22G10.20	F22G10.20	NM_104232.4	.
AT2G26390	T9J22.6	9.13802	0.0301051	T9J22.6	NC_003071.7	11228825	11230598	1774	-	protein_coding	T9J22.6	T9J22.6, T9J22_6	NM_128196.2	.
AT3G28740	CYP81D11	8.76271	0.000685566	CYP81D11	NC_003074.8	10788698	10790553	1856	-	protein_coding	CYP81D11	cytochrome P450, family 81, polypeptide 11, subfamily D	NM_113795.2	Encodes a member of the cytochrome p450 family. Expression is upregulated in response to cis-jasmonate treatment. Overexpression induces synthesis of volatile compounds that affect chemical ecology and insect interactions.
AT1G47400	T3F24.21	8.72633	0.0109352	T3F24.21	NC_003070.9	17385707	17386485	779	+	protein_coding	T3F24.21	T3F24.21, T3F24_21	NM_103634.3	.
AT5G05250	K18I23.5	8.66916	0.00140393	K18I23.5	NC_003076.8	1556987	1558486	1500	-	protein_coding	K18I23.5	K18I23.5, K18I23_5	NM_120607.2	.
AT1G04660	T1G11.8	8.48613	0.00133174	T1G11.8	NC_003070.9	1300368	1301773	1406	-	protein_coding	T1G11.8	T1G11.8, T1G11_8	NM_100346.3	.
AT5G47450	TIP2;3	8.4513	0.00172437	TIP2;3	NC_003076.8	19248249	19249622	1374	-	protein_coding	TIP2;3	ARABIDOPSIS THALIANA TONOPLAST INTRINSIC PROTEIN 2;3, ATTIP2;3, DELTA-TIP3, DELTA-TONOPLAST INTRINSIC PROTEIN 3, MNJ7.4, MNJ7_4, tonoplast intrinsic protein 2;3	NM_124117.3	Tonoplast intrinsic protein, transports ammonium (NH3) and methylammonium across the tonoplast membrane, gene expression shows diurnal regulation and is upregulated by ammonium (NH3).
AT2G05235	AT2G05235	8.42131	0.0219873	AT2G05235	NC_003071.7	3338116	3338325	210	+	misc_RNA	.	.	.	.
AT2G04050	F3L12.12	7.96282	0.0205344	F3L12.12	NC_003071.7	1337180	1339468	2289	-	protein_coding	F3L12.12	F3L12.12, F3L12_12	NM_126444.2	.
AT3G59930	AT3G59930	7.90342	0.00151056	AT3G59930	NC_003074.8	22139492	22140320	829	-	protein_coding	.	.	NM_115856.4	Encodes a defensin-like (DEFL) family protein.
AT2G42540	COR15A	7.72921	0.0231663	COR15A	NC_003071.7	17710441	17712330	1890	-	protein_coding	COR15A	AtCOR15A, cold-regulated 15a, COR15, F14N22.19, F14N22_19	NM_129815.5	A cold-regulated gene whose product is targeted to the chloroplast. Cor15am protects stromal proteins from aggregation under various stress conditions. Constitutive expression increases freezing tolerance in protoplasts in vitro and chloroplasts in vivo. NMR and x-ray diffraction studies suggest that COR15a alters the intrinsic curvature of the inner membrane of chloroplast envelope. Late Embryog…
AT5G10760	AED1	7.68865	0.0246639	AED1	NC_003076.8	3400322	3402389	2068	-	protein_coding	AED1	AED1, APOPLASTIC, EDS1-DEPENDENT 1, MAJ23.1	NM_121114.4	.
AT3G01600	NAC044	7.56001	0.00313827	NAC044	NC_003074.8	229075	231517	2443	+	protein_coding	NAC044	anac044, F4P13.14, F4P13_14, NAC domain containing protein 44	NM_001337348.1	.
AT5G59510	RTFL5	7.38469	0.0159	RTFL5	NC_003076.8	23989755	23990824	1070	+	protein_coding	RTFL5	DEVIL 18, DVL18, F2O15.21, F2O15_21, ROTUNDIFOLIA like 5	NM_125343.3	.
AT5G51210	OLEO3	7.33202	0.0115299	OLEO3	NC_003076.8	20820068	20820944	877	+	protein_coding	OLEO3	MWD22.16, MWD22_16, oleosin3	NM_124500.4	Encodes oleosin3, a protein found in oil bodies, involved in seed lipid accumulation.
AT5G59220	HAI1	7.16669	0.0474992	HAI1	NC_003076.8	23894404	23896939	2536	-	protein_coding	HAI1	highly ABA-induced PP2C gene 1, MNC17.13, MNC17_13, SAG113, senescence associated gene 113	NM_125312.3	Encodes a member of the PP2C family (Clade A protein phosphatases type 2C). Functions as a negative regulator of osmotic stress and ABA signaling.
AT4G35170	T12J5.40	7.10986	0.01117	T12J5.40	NC_003075.7	16736757	16738437	1681	+	protein_coding	T12J5.40	T12J5.40, T12J5_40	NM_119683.2	.
AT3G04975	AT3G04975	6.88893	0.0158054	AT3G04975	NC_003074.8	9550560	9551135	576	+	lncRNA	.	.	.	.
AT1G47395	AT1G47395	6.82017	0.000272575	AT1G47395	NC_003070.9	17382998	17383830	833	+	protein_coding	.	.	NM_179449.2	.
AT1G30700	T5I8.15	6.78216	0.000201277	T5I8.15	NC_003070.9	10892445	10894714	2270	+	protein_coding	T5I8.15	T5I8.15, T5I8_15	NM_102806.3	.
AT5G28520	T26D3.3	6.73659	0.0277805	T26D3.3	NC_003076.8	10492977	10495011	2035	+	protein_coding	T26D3.3	T26D3.3, T26D3_3	NM_001344072.1	.
AT2G15490	UGT73B4	6.73301	0.0086116	UGT73B4	NC_003071.7	6761635	6763500	1866	+	protein_coding	UGT73B4	UDP-glycosyltransferase 73B4	NM_127109.3	.
AT2G31083	CLE5	6.65261	0.0101052	CLE5	NC_003071.7	13252076	13252914	839	+	protein_coding	CLE5	AtCLE5, CLAVATA3/ESR-RELATED 5	NM_001336315.1	Member of a large family of putative ligands homologous to the Clavata3 gene. Consists of a single exon.
AT3G19430	AT3G19430	6.62947	0.0256246	AT3G19430	NC_003074.8	6736061	6738518	2458	-	protein_coding	.	.	NM_001338394.1	.
AT2G20142	AT2G20142	6.62299	0.0170404	AT2G20142	NC_003071.7	8695374	8696643	1270	+	protein_coding	.	.	NM_201758.2	.
AT2G07655	AT2G07655	6.28724	0.0044344	AT2G07655	NC_003071.7	3245323	3246203	881	+	protein_coding	.	.	NM_001335336.1	.
AT1G71380	CEL3	6.2228	0.0372218	CEL3	NC_003070.9	26899765	26901976	2212	-	protein_coding	CEL3	ARABIDOPSIS THALIANA GLYCOSYL HYDROLASE 9B3, ATCEL3, ATGH9B3, cellulase 3, F3I17.16, F3I17_16	NM_105807.2	.
AT2G19900	NADP-ME1	6.16297	0.0479975	NADP-ME1	NC_003071.7	8591808	8595559	3752	-	protein_coding	NADP-ME1	Arabidopsis thaliana NADP-malic enzyme 1, ATNADP-ME1, F6F22.7, F6F22_7, NADP-malic enzyme 1	NM_127548.4	The malic enzyme (EC 1.1.1.40) encoded by AtNADP-ME1 is expressed in response to developmental and cell-specific signals. The enzyme is active in vitro and appears to function as a homohexamer or homooctamer. It is believed to be a cytosolic protein.
AT1G06930	F4H5.24	5.90737	0.0340792	F4H5.24	NC_003070.9	2128843	2129883	1041	+	protein_coding	F4H5.24	F4H5.24, F4H5_24	NM_100567.2	.
AT3G26235	AT3G26235	5.79804	0.00556478	AT3G26235	NC_003074.8	9602005	9602921	917	+	protein_coding	.	.	NM_148753.2	.
AT5G22555	AT5G22555	5.60515	0.0330011	AT5G22555	NC_003076.8	7489370	7490523	1154	+	protein_coding	.	.	NM_122161.3	.
AT2G20980	MCM10	5.5625	0.0012824	MCM10	NC_003071.7	9011344	9013963	2620	-	protein_coding	MCM10	F26H11.26, F26H11_26, minichromosome maintenance 10	NM_127667.4	Similar to MCM10, which in other organism was shown to be involved in the initiation of DNA replication.
AT1G51820	T14L22.3	5.55595	0.0440184	T14L22.3	NC_003070.9	19237219	19241965	4747	-	protein_coding	T14L22.3	T14L22.3, T14L22_3	NM_104062.3	.
AT4G15660	DL3870W	5.54741	0.00333753	DL3870W	NC_003075.7	8925571	8926510	940	+	protein_coding	DL3870W	DL3870W, FCAALL.353	NM_117657.3	.
AT4G04990	C17L7.3	5.46612	0.0375071	C17L7.3	NC_003075.7	2554997	2557258	2262	+	protein_coding	C17L7.3	C17L7.3	NM_116738.2	.
AT1G02930	GSTF6	5.41878	0.00175799	GSTF6	NC_003070.9	661088	662475	1388	-	protein_coding	GSTF6	ARABIDOPSIS GLUTATHIONE S-TRANSFERASE 1, ARABIDOPSIS THALIANA GLUATIONE S-TRANSFERASE F3, ATGST1, ATGSTF3, ATGSTF6, EARLY RESPONSIVE TO DEHYDRATION 11, ERD11, F22D16.7, F22D16_7, GLUTATHIONE S-TRANSFERASE, GLUTATHIONE S-TRANSFERASE 1, glutathione S-transferase 6, GST1	NM_100174.3	Encodes glutathione transferase belonging to the phi class of GSTs. Naming convention according to Wagner et al. (2002).
AT1G75830	LCR67	5.38364	0.0450314	LCR67	NC_003070.9	28472357	28472898	542	+	protein_coding	LCR67	low-molecular-weight cysteine-rich 67, PDF1.1, PLANT DEFENSIN 1.1, T4O12.7, T4O12_7	NM_106233.4	Predicted to encode a PR (pathogenesis-related) protein. Belongs to the plant defensin (PDF) family with the following members: At1g75830/PDF1.1, At5g44420/PDF1.2a, At2g26020/PDF1.2b, At5g44430/PDF1.2c, At2g26010/PDF1.3, At1g19610/PDF1.4, At1g55010/PDF1.5, At2g02120/PDF2.1, At2g02100/PDF2.2, At2g02130/PDF2.3, At1g61070/PDF2.4, At5g63660/PDF2.5, At2g02140/PDF2.6, At5g38330/PDF3.1 and At4g30070/PDF…
AT5G56080	NAS2	5.37447	0.0120876	NAS2	NC_003076.8	22711141	22712441	1301	-	protein_coding	NAS2	ARABIDOPSIS THALIANA NICOTIANAMINE SYNTHASE 2, ATNAS2, MDA7.14, MDA7_14, nicotianamine synthase 2	NM_124990.2	Encodes a protein with nicotianamine synthase activity. Its transcript levels rise in roots in response to zinc deficiency and rise in leaves in response to elevated levels of zinc.
AT1G69600	ZFHD1	5.34785	0.00636674	ZFHD1	NC_003070.9	26182156	26183546	1391	+	protein_coding	ZFHD1	ARABIDOPSIS THALIANA HOMEOBOX PROTEIN 29, ATHB29, F24J1.29, F24J1_29, ZHD11, zinc finger homeodomain 1, zinc finger homeodomain 1, ZINC FINGER HOMEODOMAIN 11	NM_105628.2	Encodes ZFHD1, a member of the zinc finger homeodomain transcriptional factor family. Binds to the 62 bp promoter region of ERD1 (early responsive to dehydration stress 1). Expression of ZFHD1 is induced by drought, high salinity and abscisic acid.
AT1G73165	CLE1	5.30719	0.0375935	CLE1	NC_003070.9	27508444	27509272	829	-	protein_coding	CLE1	CLAVATA3/ESR-RELATED 1	NM_001334570.1	Member of a large family of putative ligands homologous to the Clavata3 gene. Consists of a single exon. Can replace CLV3 function in vivo.
AT3G28220	AT3G28220	5.2947	0.0408862	AT3G28220	NC_003074.8	10524181	10526733	2553	+	protein_coding	.	.	NM_113741.4	.
AT1G65500	F5I14.4	5.28927	0.0460355	F5I14.4	NC_003070.9	24357749	24358732	984	+	protein_coding	F5I14.4	F5I14.4, F5I14_4	NM_105224.3	.
AT3G59200	AT3G59200	5.28234	0.00845478	AT3G59200	NC_003074.8	21887123	21889423	2301	+	protein_coding	.	.	NM_001339953.1	.
AT1G55990	F14J16.30	5.28147	0.00157433	F14J16.30	NC_003070.9	20942487	20942951	465	-	protein_coding	F14J16.30	F14J16.30, F14J16_30	NM_104477.1	.
AT3G01830	F28J7.16	5.27893	0.00186976	F28J7.16	NC_003074.8	296024	299263	3240	+	protein_coding	F28J7.16	F28J7.16, F28J7_16	NM_202478.2	.
AT1G10370	ERD9	5.26159	0.0249641	ERD9	NC_003070.9	3396883	3398358	1476	-	protein_coding	ERD9	ATGSTU17, EARLY-RESPONSIVE TO DEHYDRATION 9, F14N23.26, F14N23_26, GLUTATHIONE S-TRANSFERASE, GLUTATHIONE S-TRANSFERASE 30, GLUTATHIONE S-TRANSFERASE 30B, GLUTATHIONE S-TRANSFERASE TAU 17, GLUTATHIONE S-TRANSFERASE U17, GST30, GST30B, GSTU17	NM_100911.6	Encodes GSTU17 (Glutathione S-Transferase U17). Functions as a negative component of stress-mediated signal transduction pathways in drought and salt stress responses.
AT2G41660	MIZ1	5.11279	0.0201855	MIZ1	NC_003071.7	17367492	17369206	1715	+	protein_coding	MIZ1	mizu-kussei 1, T32G6.18, T32G6_18	NM_129729.3	Essential for hydrotropism in roots. Mutant roots are defective in hydrotropism, and have slightly reduced phototropism and modified wavy growth response. Has normal gravitropism and root elongation.
AT4G26200	ACS7	5.07633	0.0121016	ACS7	NC_003075.7	13275200	13277188	1989	+	protein_coding	ACS7	1-amino-cyclopropane-1-carboxylate synthase 7, ACCS7, ATACS7, T25K17.10, T25K17_10	NM_118753.3	Member of a family of proteins in Arabidopsis that encode 1-Amino-cyclopropane-1-carboxylate synthase, an enzyme involved in ethylene biosynthesis. Not expressed in response to IAA.
AT1G65870	F12P19.3	5.05994	0.0320601	F12P19.3	NC_003070.9	24503315	24504390	1076	+	protein_coding	F12P19.3	F12P19.3, F12P19_3	NM_105259.2	.
AT1G28480	GRX480	5.01911	0.0367333	GRX480	NC_003070.9	10013434	10014256	823	-	protein_coding	GRX480	roxy19, ROXY19	NM_102616.2	Encodes GRX480, a member of the glutaredoxin family that regulates protein redox state. GRX480 interacts with TGA factors and suppresses JA-responsive PDF1.2 transcription. GRX480 transcription is SA-inducible and requires NPR1. Maybe involved in SA/JA cross-talk.
AT2G46400	WRKY46	4.96385	0.00280959	WRKY46	NC_003071.7	19043411	19044955	1545	-	protein_coding	WRKY46	ATWRKY46, F11C10.9, WRKY DNA-binding protein 46, WRKY DNA-BINDING PROTEIN 46	NM_130204.3	member of WRKY Transcription Factor; Group III
AT4G37235	CASP-like protein 5C1	4.96289	0.0415326	CASP-like protein 5C1	NC_003075.7	17517743	17519785	2043	+	protein_coding	CASP-like protein 5C1	CASP-like protein 5C1, CASPL5C1	NM_202971.2	.
AT2G43620	F18O19.27	4.95969	0.00155921	F18O19.27	NC_003071.7	18093694	18095093	1400	-	protein_coding	F18O19.27	F18O19.27	NM_129924.3	.
AT5G07690	MYB29	4.92071	0.0067976	MYB29	NC_003076.8	2446669	2448584	1916	+	protein_coding	MYB29	ATMYB29, MBK20.15, MBK20_15, myb domain protein 29, PMG2, PRODUCTION OF METHIONINE-DERIVED GLUCOSINOLATE 2	NM_120851.2	Encodes a putative transcription factor (MYB29).
AT2G14560	LURP1	4.91889	0.0359496	LURP1	NC_003071.7	6213617	6215932	2316	+	protein_coding	LURP1	LATE UPREGULATED IN RESPONSE TO HYALOPERONOSPORA PARASITICA, T13P21.6, T13P21_6	NM_001335426.1	Encodes LURP1, a member of the LURP cluster (late upregulated in response to Hyaloperonospora parasitica) which exhibits a pronounced upregulation after recognition of the pathogenic oomycte H. parasitica. LURP1 is required for full basal defense to H. parasitica and resistance to this pathogen mediated by the R-proteins RPP4 and RPP5.
AT1G05660	F3F20.11	4.85435	0.00504969	F3F20.11	NC_003070.9	1694070	1696191	2122	-	protein_coding	F3F20.11	F3F20.11, F3F20_11	NM_100446.2	.
AT2G42060	T6D20.5	4.85288	0.0371153	T6D20.5	NC_003071.7	17548053	17549121	1069	+	protein_coding	T6D20.5	T6D20.5, T6D20_5	NM_129769.3	.
AT1G49150	F27J15.8	4.80472	0.027847	F27J15.8	NC_003070.9	18178479	18179228	750	+	protein_coding	F27J15.8	F27J15.8, F27J15_8	NM_103805.2	.
AT2G18193	AT2G18193	4.79215	0.000633661	AT2G18193	NC_003071.7	7917413	7919345	1933	-	protein_coding	.	.	NM_179641.2	.
AT5G24070	MZF18.4	4.7575	0.00349531	MZF18.4	NC_003076.8	8134172	8136150	1979	-	protein_coding	MZF18.4	MZF18.4, MZF18_4	NM_122312.2	.
AT5G41300	K1O13.10	4.69628	0.0128131	K1O13.10	NC_003076.8	16514929	16516331	1403	+	protein_coding	K1O13.10	K1O13.10, K1O13_10	NM_123495.2	.
AT3G28210	PMZ	4.66168	0.0240034	PMZ	NC_003074.8	10520443	10521796	1354	+	protein_coding	PMZ	SAP12, STRESS-ASSOCIATED PROTEIN 12	NM_113740.6	Encodes a putative zinc finger protein (PMZ).
AT5G64800	CLE21	4.60804	0.0278149	CLE21	NC_003076.8	25905956	25906713	758	+	protein_coding	CLE21	CLAVATA3/ESR-RELATED 21, MXK3.2, MXK3_2	NM_001345649.1	Member of a large family of putative ligands homologous to the Clavata3 gene. Consists of a single exon.
AT5G43580	UPI	4.58232	0.00641734	UPI	NC_003076.8	17507801	17508752	952	-	protein_coding	UPI	K9D7.8, K9D7_8, UNUSUAL SERINE PROTEASE INHIBITOR	NM_123724.5	Predicted to encode a PR (pathogenesis-related) peptide that belongs to the PR-6 proteinase inhibitor family. Functions in resistance to necrotrophic fungi and insect herbivory. Six putative PR-6-type protein encoding genes are found in Arabidopsis: At2g38900, At2g38870, At5g43570, At5g43580, At3g50020 and At3g46860.
AT5G15290	CASP5	4.53892	0.021534	CASP5	NC_003076.8	4967011	4968092	1082	+	protein_coding	CASP5	Casparian strip membrane domain protein 5, F8M21.180, F8M21_180	NM_121533.4	.
AT4G25420	GA20OX1	4.5372	0.0139944	GA20OX1	NC_003075.7	12990851	12992585	1735	-	protein_coding	GA20OX1	ARABIDOPSIS THALIANA GIBBERELLIN 20-OXIDASE 1, AT2301, ATGA20OX1, GA REQUIRING 5, GA5, GIBBERELLIN 20-OXIDASE, T30C3.90, T30C3_90	NM_118674.5	Encodes gibberellin 20-oxidase that is involved in the later steps of the gibberellin biosynthetic pathway. Regulated by a circadian clock. Weak expression response to far red light.
AT1G03445	BSU1	4.48923	0.0271677	BSU1	NC_003070.9	854410	859701	5292	-	protein_coding	BSU1	BRI1 SUPPRESSOR 1, F21B7.7	NM_100227.6	encodes a serine#Aeithreonine protein phosphatase with an N-terminal Kelch-repeat domain, which is nuclear localized and expressed preferentially in elongating cells. Genetic evidence suggest that this gene plays a redundant role (along with other members of the same gene family) in modulating growth in response to brassinosteroid.
AT2G07776	AT2G07776	4.47473	0.0279114	AT2G07776	NC_003071.7	3246019	3246901	883	-	protein_coding	.	.	NM_201708.2	.
AT3G21150	BBX32	4.47328	0.0449909	BBX32	NC_003074.8	7412445	7413727	1283	-	protein_coding	BBX32	AtBBX32, B-box 32, B-box domain protein 32, EIP6, EMF1-Interacting Protein 6	NM_113009.3	Encodes a protein with a B-box domain predicted to act as a transcription factor. Expression of the BBX32 gene is affected by monochromatic red light.
AT1G78340	GSTU22	4.46757	0.000645765	GSTU22	NC_003070.9	29472845	29474003	1159	-	protein_coding	GSTU22	ATGSTU22, F3F9.13, F3F9_13, glutathione S-transferase TAU 22	NM_106482.2	Encodes glutathione transferase belonging to the tau class of GSTs. Naming convention according to Wagner et al. (2002).
AT1G20350	TIM17-1	4.46671	0.0157255	TIM17-1	NC_003070.9	7043628	7044592	965	+	protein_coding	TIM17-1	ATTIM17-1, F14O10.5, F14O10_5, translocase inner membrane subunit 17-1	NM_101886.4	mitochondrial inner membrane translocase
AT4G22467	AT4G22467	4.45227	0.0165531	AT4G22467	NC_003075.7	11840119	11841517	1399	+	protein_coding	.	.	NM_001341545.1	.
AT1G65481	AT1G65481	4.44982	0.0168198	AT1G65481	NC_003070.9	24340736	24341919	1184	-	protein_coding	.	.	NM_001198392.2	.
AT4G22470	F7K2.50	4.44097	0.0158713	F7K2.50	NC_003075.7	11840134	11841450	1317	-	protein_coding	F7K2.50	F7K2.50, F7K2_50	NM_118373.3	.
AT5G46900	MQD22.3	4.41022	0.00731072	MQD22.3	NC_003076.8	19039701	19040456	756	-	protein_coding	MQD22.3	MQD22.3, MQD22_3	NM_124061.4	.
AT1G65450	GLC	4.3996	0.0355541	GLC	NC_003070.9	24315722	24319092	3371	+	protein_coding	GLC	GLAUCE, T8F5.23, T8F5_23	NM_105220.3	Contains dual transcription units and alternative splicing that could rescue the sterility defect of glc mutants. Shares homology to BAHD (for BEAT, AHCT, HCBT, and DAT) acyl-transferases. Functions in double fertilization.
AT1G17170	GSTU24	4.39282	0.0114066	GSTU24	NC_003070.9	5869543	5870883	1341	+	protein_coding	GSTU24	Arabidopsis thaliana Glutathione S-transferase (class tau 24, ATGSTU24, F20D23.13, F20D23_13, glutathione S-transferase TAU 24, GST	NM_101578.3	Encodes glutathione transferase belonging to the tau class of GSTs. Naming convention according to Wagner et al. (2002).
AT5G07040	MOJ9.21	4.3592	0.0043944	MOJ9.21	NC_003076.8	2190247	2191266	1020	+	protein_coding	MOJ9.21	MOJ9.21, MOJ9_21	NM_120786.2	.
AT2G28190	CSD2	4.35356	0.00470309	CSD2	NC_003071.7	12014412	12016569	2158	+	protein_coding	CSD2	AtSOD2, COPPER/ZINC SUPEROXIDE DISMUTASE, copper/zinc superoxide dismutase 2, COPPER/ZINC SUPEROXIDE DISMUTASE 2, CZSOD2, F24D13.2, F24D13_2, SOD2, superoxide dismutase 2	NM_128379.4	Encodes a chloroplastic copper/zinc superoxide dismutase CSD2 that can detoxify superoxide radicals. Its expression is affected by miR398-directed mRNA cleavage. Activation depends totally on CCS. Overexpression of a miR398-resistant form of CSD2 leads to more dramatic improvements in stress (hight light, Cu2+ and methyl viologen) tolerance than overexpression of wild-type CSD2.
AT3G01420	DOX1	4.32798	0.0104603	DOX1	NC_003074.8	159450	162905	3456	-	protein_coding	DOX1	alpha-dioxygenase 1, ALPHA-DOX1, DIOX1, PADOX-1, plant alpha dioxygenase 1, T13O15.6, T13O15_6	NM_111008.3	Encodes an alpha-dioxygenase involved in protection against oxidative stress and cell death. Induced in response to Salicylic acid and oxidative stress. Independent of NPR1 in induction by salicylic acid.
AT2G18800	XTH21	4.25487	0.0149583	XTH21	NC_003071.7	8144881	8146477	1597	+	protein_coding	XTH21	ATXTH21, MSF3.18, MSF3_18, xyloglucan endotransglucosylase/hydrolase 21, XYLOGLUCAN ENDOTRANSGLUCOSYLASE/HYDROLASE 21	NM_127436.2	.
AT5G62210	MMI9.4	4.21013	0.017244	MMI9.4	NC_003076.8	24986294	24987811	1518	-	protein_coding	MMI9.4	MMI9.4, MMI9_4	NM_125615.3	.
AT1G05123	AT1G05123	4.16842	0.0317531	AT1G05123	NC_003070.9	5102981	5103303	323	+	lncRNA	.	.	.	Natural antisense transcript overlaps with AT1G14810
AT1G07985	AT1G07985	4.14869	0.0360002	AT1G07985	NC_003070.9	2475226	2476167	942	+	protein_coding	.	.	NM_202060.2	.
AT5G11920	cwINV6	4.12846	0.0274121	cwINV6	NC_003076.8	3839316	3842409	3094	+	protein_coding	cwINV6	6-&1-fructan exohydrolase, AtcwINV6, F14F18.90, F14F18_90	NM_001343222.1	Encodes a protein with fructan exohydrolase (FEH) activity acting on both inulin and levan-type fructans (1- and 6-FEH). The enzyme does not have invertase activity.
AT4G14650	DL3365C	4.07906	0.0138878	DL3365C	NC_003075.7	8400533	8402961	2429	-	protein_coding	DL3365C	DL3365C, FCAALL.281	NM_117547.4	.
AT3G60140	DIN2	4.07197	0.0292656	DIN2	NC_003074.8	22216540	22220824	4285	+	protein_coding	DIN2	BETA GLUCOSIDASE 30, BGLU30, DARK INDUCIBLE 2, SENESCENCE-RELATED GENE 2, SRG2	NM_001340024.1	Encodes a protein similar to beta-glucosidase and is a member of glycoside hydrolase family 1. Expression is induced after 24 hours of dark treatment, in senescing leaves and treatment with exogenous photosynthesis inhibitor. Induction of gene expression was suppressed in excised leaves supplied with sugar. The authors suggest that the gene's expression pattern is responding to the level of sugar…
AT5G24420	PGL5	3.97425	0.0224387	PGL5	NC_003076.8	8336534	8338032	1499	-	protein_coding	PGL5	6-phosphogluconolactonase 5, K16H17.13, K16H17_13	NM_122350.4	Encodes a cytosolic 6-phosphogluconolactonase (PGL) thought to be involved in the oxidative pentose-phosphate pathway (OPPP).
AT1G66920	T4O24.7	3.95192	0.0139407	T4O24.7	NC_003070.9	24965134	24967586	2453	-	protein_coding	T4O24.7	T4O24.7, T4O24_7	NM_001334255.1	.
AT3G30210	MYB121	3.92401	0.00250467	MYB121	NC_003074.8	11838363	11840502	2140	+	protein_coding	MYB121	ATMYB121, myb domain protein 121	NM_113920.2	Encodes a putative transcription factor, member of the R2R3 factor gene family (MYB121).
AT4G24430	T22A6.260	3.91171	0.0191989	T22A6.260	NC_003075.7	12629951	12633132	3182	+	protein_coding	T22A6.260	T22A6.260, T22A6_260	NM_118576.6	.
AT2G08735	AT2G08735	3.87631	0.0248396	AT2G08735	NC_003071.7	14907257	14907716	460	+	lncRNA	.	.	.	.
AT3G29030	EXPA5	3.87305	0.0275056	EXPA5	NC_003074.8	11011262	11013451	2190	-	protein_coding	EXPA5	ARABIDOPSIS THALIANA EXPANSIN 5, ARABIDOPSIS THALIANA EXPANSIN A5, ATEXP5, ATEXPA5, ATHEXP ALPHA 1.4, EXP5, EXPANSIN 5, expansin A5	NM_113824.3	Encodes an expansin. Naming convention from the Expansin Working Group (Kende et al, 2004. Plant Mol Bio)
AT3G14620	CYP72A8	3.8583	0.0333235	CYP72A8	NC_003074.8	4914789	4917176	2388	+	protein_coding	CYP72A8	'cytochrome P450, cytochrome P450, family 72, polypeptide 8, polypeptide 8'', subfamily A	NM_112323.5	putative cytochrome P450
AT4G21070	BRCA1	3.84273	0.000813497	BRCA1	NC_003075.7	11247991	11252757	4767	+	protein_coding	BRCA1	ARABIDOPSIS THALIANA BREAST CANCER SUSCEPTIBILITY1, ATBRCA1, breast cancer susceptibility1	NM_118225.5	Encodes AtBRCA1, an ortholog of the human breast cancer susceptibility gene 1. Contains one N-terminal RING finger, two C-terminal BRCT and the p300/CBP interacting domain. Strongly induced by gamma rays, consistent with a putative role in DNA repair and in cell cycle control.
AT5G41750	MUF8.3	3.83893	0.00386205	MUF8.3	NC_003076.8	16693832	16699028	5197	+	protein_coding	MUF8.3	MUF8.3, MUF8_3	NM_180786.3	.
AT5G14180	MPL1	3.83337	0.0285089	MPL1	NC_003076.8	4571294	4574679	3386	-	protein_coding	MPL1	MUA22.18, MUA22_18, Myzus persicae-induced lipase 1	NM_121422.4	.
AT5G03130	F15A17.160	3.7698	0.0296124	F15A17.160	NC_003076.8	735867	736958	1092	+	protein_coding	F15A17.160	F15A17.160, F15A17_160	NM_120391.3	.
AT3G51360	F26O13.1	3.74531	0.00987081	F26O13.1	NC_003074.8	19064203	19066734	2532	-	protein_coding	F26O13.1	F26O13.1	NM_001339505.1	.
AT4G33610	T16L1.100	3.73785	0.00947445	T16L1.100	NC_003075.7	16146227	16147073	847	+	protein_coding	T16L1.100	T16L1.100, T16L1_100	NM_119517.3	.
AT2G20590	F23N11.9	3.73229	0.0181784	F23N11.9	NC_003071.7	8867040	8869329	2290	-	protein_coding	F23N11.9	F23N11.9, F23N11_9	NM_127620.4	.
AT3G18670	AT3G18670	3.7096	0.0188848	AT3G18670	NC_003074.8	6423900	6426561	2662	-	protein_coding	.	.	NM_001338351.1	.
AT1G73870	BBX16	3.70326	0.0180536	BBX16	NC_003070.9	27778984	27780809	1826	+	protein_coding	BBX16	B-box domain protein 16, COL7, CONSTANS-LIKE 7, F2P9.26, F2P9_26	NM_106047.5	.
AT1G06120	T21E18.17	3.69139	0.0363841	T21E18.17	NC_003070.9	1855910	1857718	1809	+	protein_coding	T21E18.17	T21E18.17, T21E18_17	NM_100493.3	.
AT2G20750	EXPB1	3.68255	0.0230291	EXPB1	NC_003071.7	8940833	8942706	1874	+	protein_coding	EXPB1	ATEXPB1, ATHEXP BETA 1.5, expansin B1, F5H14.28, F5H14_28	NM_001335703.1	member of BETA-EXPANSINS. Naming convention from the Expansin Working Group (Kende et al, 2004. Plant Mol Bio)
AT5G46090	MCL19.14	3.66146	0.0285851	MCL19.14	NC_003076.8	18693485	18694129	645	+	protein_coding	MCL19.14	MCL19.14, MCL19_14	NM_123977.1	.
AT1G30730	T5I8.18	3.64553	0.000540838	T5I8.18	NC_003070.9	10900681	10902626	1946	+	protein_coding	T5I8.18	T5I8.18, T5I8_18	NM_102809.3	.
AT1G55207	AT1G55207	3.64334	0.0183154	AT1G55207	NC_003070.9	20595969	20596498	530	-	protein_coding	.	.	NM_001198302.1	.
AT2G15480	UGT73B5	3.611	0.0102537	UGT73B5	NC_003071.7	6758430	6763501	5072	+	protein_coding	UGT73B5	UDP-glucosyl transferase 73B5	NM_127108.4	.
AT1G72910	F3N23.11	3.56395	0.049861	F3N23.11	NC_003070.9	27435306	27437192	1887	+	protein_coding	F3N23.11	F3N23.11, F3N23_11	NM_105949.4	.
AT3G19613	AT3G19613	3.56333	0.00391198	AT3G19613	NC_003074.8	6814588	6816078	1491	+	protein_coding	.	.	NM_001338411.1	.
AT2G36610	HB22	3.55585	0.0229259	HB22	NC_003071.7	15349211	15350290	1080	+	protein_coding	HB22	ARABIDOPSIS THALIANA HOMEOBOX PROTEIN 22, ATHB22, F13K3.1, F13K3_1, homeobox protein 22	NM_179935.2	Encodes a homeodomain leucine zipper class I (HD-Zip I) protein.
AT5G36910	THI2.2	3.5332	0.0167038	THI2.2	NC_003076.8	14561743	14562863	1121	-	protein_coding	THI2.2	MLF18.30, MLF18_30, thionin 2.2	NM_123049.3	Encodes a thionin that is expressed at a low basal level in seedlings and shows circadian variation. Predicted to encode a PR (pathogenesis-related) protein. Belongs to the plant thionin (PR-13) family with the following members: At1g66100, At5g36910, At1g72260, At2g15010, At1g12663, At1g12660.
AT5G44585	AT5G44585	3.52887	0.0485864	AT5G44585	NC_003076.8	17984527	17986431	1905	+	protein_coding	.	.	NM_001125900.2	.
AT1G09495	AT1G09495	3.51884	0.0153663	AT1G09495	NC_003070.9	17233552	17234237	686	+	misc_RNA	.	.	.	.
AT3G21670	AtNPF6.4	3.51579	0.0412243	AtNPF6.4	NC_003074.8	7626757	7629205	2449	-	protein_coding	AtNPF6.4	AtNPF6.4, MIL23.23, NPF6.4, NRT1/ PTR family 6.4	NM_113062.3	.
AT3G11340	UGT76B1	3.51428	0.0251132	UGT76B1	NC_003074.8	3556554	3558361	1808	+	protein_coding	UGT76B1	UDP-dependent glycosyltransferase 76B1	NM_111968.4	Encodes a glucosyltransferase that conjugates isoleucic acid and modulates plant defense and senescence.
AT2G39530	CASP-like protein 4D1	3.50637	0.0237541	CASP-like protein 4D1	NC_003071.7	16498364	16499524	1161	-	protein_coding	CASP-like protein 4D1	CASP-like protein 4D1, CASPL4D1, F12L6.19, F12L6_19	NM_129511.3	.
AT3G10310	AT3G10310	3.50387	0.0300492	AT3G10310	NC_003074.8	3189918	3195302	5385	+	protein_coding	.	.	NM_001337870.1	.
AT1G29640	F15D2.20	3.50092	0.0112899	F15D2.20	NC_003070.9	10355638	10356482	845	-	protein_coding	F15D2.20	F15D2.20, F15D2_20	NM_102704.3	.
AT3G44300	NIT2	3.49121	0.0259232	NIT2	NC_003074.8	15983199	15985535	2337	+	protein_coding	NIT2	AtNIT2, nitrilase 2, NITRILASE 2, NITRILE AMINOHYDROLASE	NM_114298.3	Encodes an enzyme that catalyzes the hydrolysis of indole-3-acetonitrile (IAN) to indole-3-acetic acid (IAA) (nitrile aminohydrolase, EC 3.5.5.1) and IAN to indole-3-acetamide (IAM) at lower levels. Mutants have reduced sensitivity to IAN and are sensitive to IAA. This enzyme likely participates in other non-auxin-related metabolic pathways.
AT3G01190	T4P13.12	3.48313	0.0113141	T4P13.12	NC_003074.8	67032	68665	1634	-	protein_coding	T4P13.12	T4P13.12, T4P13_12	NM_110985.3	.
AT5G45070	PP2-A8	3.45648	0.0283171	PP2-A8	NC_003076.8	18187630	18189523	1894	-	protein_coding	PP2-A8	AtPP2-A8, K17O22.3, K17O22_3, phloem protein 2-A8	NM_123875.3	.
AT5G12340	AT5G12340	3.42954	0.0190491	AT5G12340	NC_003076.8	3992623	3993767	1145	-	protein_coding	.	.	NM_001343235.1	.
AT5G59820	RHL41	3.41489	0.0467129	RHL41	NC_003076.8	24102814	24103794	981	+	protein_coding	RHL41	AtZAT12, MMN10.11, MMN10_11, RESPONSIVE TO HIGH LIGHT 41, ZAT12	NM_125374.3	Encodes a zinc finger protein involved in high light and cold acclimation. Overexpression of this putative transcription factor increases the expression level of 9 cold-responsive genes and represses the expression level of 15 cold-responsive genes, including CBF genes. Also, lines overexpressing this gene exhibits a small but reproducible increase in freeze tolerance. Because of the repression o…
AT4G15670	DL3875W	3.40438	0.0260409	DL3875W	NC_003075.7	8929031	8929813	783	+	protein_coding	DL3875W	DL3875W, FCAALL.355	NM_117658.4	.
AT3G49120	PRXCB	3.4028	0.0383878	PRXCB	NC_003074.8	18207651	18210333	2683	+	protein_coding	PRXCB	ARABIDOPSIS THALIANA PEROXIDASE CB, ATPCB, ATPERX34, F2K15.3, PEROXIDASE 34, peroxidase CB, PERX34, PRX34	NM_114771.3	Class III peroxidase Perx34. Expressed in roots, leaves and stems. Located in the cell wall. Involved in cell elongation. Expression activated by light. May play a role in generating H2O2 during defense response.
AT4G15700	DL3890W	3.3963	0.00664681	DL3890W	NC_003075.7	8937358	8938124	767	+	protein_coding	DL3890W	DL3890W, FCAALL.358	NM_117661.4	.
AT1G62570	FMO GS-OX4	3.3698	0.0257685	FMO GS-OX4	NC_003070.9	23168767	23172175	3409	+	protein_coding	FMO GS-OX4	flavin-monooxygenase glucosinolate S-oxygenase 4, T3P18.13, T3P18_13	NM_104935.2	belongs to the flavin-monooxygenase (FMO) family, encodes a glucosinolate S-oxygenase that catalyzes the conversion of methylthioalkyl glucosinolates to methylsulfinylalkyl glucosinolates
ArthCp079	ndhA	3.35207	0.0143528	ndhA	NC_000932.1	119847	122009	2163	-	protein_coding	ndhA	ndh1	.	.
DA397_mgp01	cox2	3.33548	0.000949261	cox2	NC_037304.1	6264	8389	2126	+	protein_coding	cox2	.	.	.
AT1G21250	WAK1	3.32789	0.0427674	WAK1	NC_003070.9	7439171	7442113	2943	+	protein_coding	WAK1	AtWAK1, cell wall-associated kinase, cell wall-associated kinase 1, F16F4.6, F16F4_6, PRO25, SERINE THREONINE KINASE	NM_101978.5	cell wall-associated kinase, may function as a signaling receptor of extracellular matrix component such as oligogalacturonides.
AT1G01580	FRO2	3.32232	0.0486029	FRO2	NC_003070.9	208995	213082	4088	+	protein_coding	FRO2	ATFRO2, F22L4.12, F22L4_12, FERRIC CHELATE REDUCTASE DEFECTIVE 1, ferric reduction oxidase 2, FERRIC REDUCTION OXIDASE 2, FRD1	NM_001331284.1	Encodes the low-iron-inducible ferric chelate reductase responsible for reduction of iron at the root surface. It is likely to be the major Fe(III) chelate reductase in Arabidopsis iron metabolism. Coordinately regulated with IRT1, the major transporter responsible for high-affinity iron uptake from the soil, at both transcriptional and posttranscriptional levels. Steady state mRNA levels are reg…
AT5G13930	TT4	3.32186	0.0210442	TT4	NC_003076.8	4488476	4490264	1789	+	protein_coding	TT4	ATCHS, CHALCONE SYNTHASE, CHALCONE/STILBENE SYNTHASE, CHS, MAC12.28, MAC12_28, NARINGENIN-CHALCONE SYNTHASE, TRANSPARENT TESTA 4	NM_121396.4	Encodes chalcone synthase (CHS), a key enzyme involved in the biosynthesis of flavonoids. Required for the accumulation of purple anthocyanins in leaves and stems. Also involved in the regulation of auxin transport and the modulation of root gravitropism.
AT3G59010	PME61	3.31666	0.0123844	PME61	NC_003074.8	21802770	21805335	2566	-	protein_coding	PME61	pectin methylesterase 35, pectin methylesterase 61, PME35	NM_115763.3	Encodes PME35, a pectin methylesterase. PME35-mediated demethylesterification of the primary cell wall regulates the mechanical strength of the supporting tissue.
AT4G33020	ZIP9	3.30082	0.0415869	ZIP9	NC_003075.7	15932420	15934762	2343	-	protein_coding	ZIP9	ATZIP9, F4I10.1	NM_001342195.1	member of Fe(II) transporter isolog family
AT3G57010	AT3G57010	3.28039	0.0379276	AT3G57010	NC_003074.8	21095600	21097481	1882	-	protein_coding	.	.	NM_115560.4	.
AT1G17180	GSTU25	3.28012	0.0036704	GSTU25	NC_003070.9	5872024	5873124	1101	+	protein_coding	GSTU25	ATGSTU25, F20D23.12, F20D23_12, glutathione S-transferase TAU 25	NM_101579.4	Encodes glutathione transferase belonging to the tau class of GSTs. Naming convention according to Wagner et al. (2002).
AT4G15680	DL3880W	3.27983	0.024964	DL3880W	NC_003075.7	8931617	8932317	701	+	protein_coding	DL3880W	DL3880W, FCAALL.384	NM_117659.2	.
AT5G19810	T29J13.230	3.27363	0.0196279	T29J13.230	NC_003076.8	6692909	6694058	1150	+	protein_coding	T29J13.230	T29J13.230, T29J13_230	NM_121986.2	.
AT3G49330	AT3G49330	3.21793	0.00772659	AT3G49330	NC_003074.8	18291339	18292267	929	+	protein_coding	.	.	NM_001339408.1	.
AT3G50040	AT3G50040	3.20863	0.0145047	AT3G50040	NC_003074.8	18549204	18551375	2172	-	protein_coding	.	.	NM_001339452.1	.
AT3G47050	AT3G47050	3.20712	0.0444869	AT3G47050	NC_003074.8	17327935	17330889	2955	-	protein_coding	.	.	NM_114572.3	.
AT3G17730	NAC057	3.20671	0.0102156	NAC057	NC_003074.8	6064272	6066180	1909	+	protein_coding	NAC057	anac057, NAC domain containing protein 57	NM_112654.2	.
ArthCp023	ycf3	3.20648	0.00226804	ycf3	NC_000932.1	42584	44591	2008	-	protein_coding	ycf3	.	.	.
AT5G20670	T1M15.70	3.20152	0.0119983	T1M15.70	NC_003076.8	6993084	6993948	865	-	protein_coding	T1M15.70	T1M15.70, T1M15_70	NM_122074.3	.
AT5G16080	CXE17	3.18375	0.0197408	CXE17	NC_003076.8	5252251	5253790	1540	-	protein_coding	CXE17	AtCXE17, carboxyesterase 17, F1N13.220, F1N13_220	NM_121613.3	.
AT5G05270	CHIL	3.18364	0.0050318	CHIL	NC_003076.8	1563286	1565324	2039	+	protein_coding	CHIL	AtCHIL, chalcone isomerase like, K18I23.7, K18I23_7	NM_120609.3	.
AT3G05140	RBK2	3.17111	0.0323092	RBK2	NC_003074.8	1435617	1438539	2923	-	protein_coding	RBK2	ROP binding protein kinases 2, T12H1.10, T12H1_10	NM_111386.3	.
AT4G19130	Replication Protein A 1E	3.16757	0.0398204	Replication Protein A 1E	NC_003075.7	10466407	10469329	2923	-	protein_coding	Replication Protein A 1E	Replication Protein A 1E, RPA1E, T18B16.100, T18B16_100	NM_001341326.1	.
AT1G30720	T5I8.17	3.16262	0.00142623	T5I8.17	NC_003070.9	10897925	10899975	2051	+	protein_coding	T5I8.17	T5I8.17, T5I8_17	NM_102808.4	.
AT3G16300	CASP-like protein 3A1	3.14931	0.00400461	CASP-like protein 3A1	NC_003074.8	5525322	5526212	891	-	protein_coding	CASP-like protein 3A1	CASP-like protein 3A1, CASPL3A1	NM_112501.2	.
AT2G39200	MLO12	3.13985	0.011203	MLO12	NC_003071.7	16356041	16359943	3903	-	protein_coding	MLO12	ATMLO12, MILDEW RESISTANCE LOCUS O 12, T16B24.16, T16B24_16	NM_129478.5	A member of a large family of seven-transmembrane domain proteins specific to plants, homologs of the barley mildew resistance locus o (MLO) protein. The Arabidopsis genome contains 15 genes encoding MLO proteins, with localization in plasma membrane. Phylogenetic analysis revealed four clades of closely-related AtMLO genes. ATMLO6 belongs to the clade IV, with AtMLO2, AtMLO3 and AtMLO12. The gen…
AT2G28160	FRU	3.11886	0.0142216	FRU	NC_003071.7	12004658	12006276	1619	+	protein_coding	FRU	ARABIDOPSIS FE-DEFICIENCY INDUCED TRANSCRIPTION FACTOR 1, ATBHLH029, ATBHLH29, ATFIT1, BASIC HELIX-LOOP-HELIX PROTEIN 29, BHLH029, F24D13.5, F24D13_5, FE-DEFICIENCY INDUCED TRANSCRIPTION FACTOR 1, FER-like regulator of iron uptake, FIT1	NM_179783.2	Encodes a putative transcription factor that regulates iron uptake responses. mRNA is detected in the outer cell layers of the root and accumulates in response to iron deficiency. The expression of many iron-regulated genes is dependent on FIT1. It specifically regulates FRO2 at the level of mRNA accumulation and IRT1 at the level of protein accumulation.Similar to FER in tomato and is a regulato…
AT4G15953	AT4G15953	3.11042	0.0234068	AT4G15953	NC_003075.7	9042897	9043363	467	+	protein_coding	.	.	NM_001084928.2	Encodes a Maternally expressed gene (MEG) family protein
AT5G45950	K15I22.15	3.10205	0.0193246	K15I22.15	NC_003076.8	18634041	18636720	2680	+	protein_coding	K15I22.15	K15I22.15, K15I22_15	NM_123963.4	.
AT4G04710	CPK22	3.09411	0.0178855	CPK22	NC_003075.7	2390307	2392989	2683	-	protein_coding	CPK22	calcium-dependent protein kinase 22, T4B21.12, T4B21_12	NM_001340497.1	member of Calcium Dependent Protein Kinase
AT3G21620	AT3G21620	3.0929	0.0213423	AT3G21620	NC_003074.8	7610958	7614493	3536	-	protein_coding	.	.	NM_113057.3	.
AT3G44326	AT3G44326	3.07215	0.00305474	AT3G44326	NC_003074.8	16000879	16002163	1285	-	protein_coding	.	.	NM_001035730.4	.
AT1G08830	CSD1	3.03817	0.0113807	CSD1	NC_003070.9	2827060	2829315	2256	+	protein_coding	CSD1	AtSOD1, copper/zinc superoxide dismutase 1, F22O13.32, F22O13_32, SOD1, superoxide dismutase 1	NM_100757.4	Encodes a cytosolic copper/zinc superoxide dismutase CSD1 that can detoxify superoxide radicals. Its expression is affected by miR398-directed mRNA cleavage. Regulated by biotic and abiotic stress. Activation of CSD1 in the cytoplasm involves both a CCS-dependent and -independent pathway.
AT1G79320	MC6	3.0376	0.013678	MC6	NC_003070.9	29836644	29838140	1497	+	protein_coding	MC6	AtMC6, AtMCP2c, MCP2c, metacaspase 2c, metacaspase 6, YUP8H12R.6, YUP8H12R_6	NM_106580.2	Encodes a putative metacaspase. Arabidopsis contains three type I MCP genes (MCP1a-c) and six type II MCP genes (MCP2a#Aeif): AtMCP1a/At5g64240, AtMCP1b/At1g02170, AtMCP1c/At4g25110, AtMCP2a/At1g79310, AtMCP2b/At1g79330, AtMCP2c/At1g79320, AtMCP2d/At1g79340, AtMCP2e/At1g16420, AtMCP2f/At5g04200.
AT5G15960	KIN1	3.0362	0.028824	KIN1	NC_003076.8	5209717	5210826	1110	+	protein_coding	KIN1	F1N13.100, F1N13_100	NM_121601.3	cold and ABA inducible protein kin1, possibly functions as an anti-freeze protein. Transcript level of this gene is induced by cold, ABA, dehydration and osmoticum (mannitol). However, protein activity of GUS fused to the promoter of this gene is inhibited by cold treatment, suggesting an inhibition of the protein by increased transcript level.
AT4G06120	AT4G06120	3.03574	0.0409195	AT4G06120	NC_003075.7	7889624	7890230	607	+	misc_RNA	.	.	.	.
AT5G52570	BETA-OHASE 2	3.02572	0.0140849	BETA-OHASE 2	NC_003076.8	21334793	21337126	2334	-	protein_coding	BETA-OHASE 2	B2, BCH2, BETA CAROTENOID HYDROXYLASE 2, beta-carotene hydroxylase 2, CHY2, F6N7.5, F6N7_5, FERREDOXIN-DEPENDENT DIIRON OXYGENASE	NM_124636.4	Converts beta-carotene to zeaxanthin via cryptoxanthin.
AT1G08840	emb2411	3.02201	0.0106866	emb2411	NC_003070.9	2829105	2838855	9751	-	protein_coding	emb2411	embryo defective 2411	NM_001198014.1	.
AT4G02110	T10M13.12	3.02006	0.0194407	T10M13.12	NC_003075.7	935006	940328	5323	+	protein_coding	T10M13.12	T10M13.12, T10M13_12	NM_116443.6	.
AT3G18450	AT3G18450	3.00343	0.00488704	AT3G18450	NC_003074.8	6331033	6332259	1227	-	protein_coding	.	.	NM_112730.4	.
AT1G15640	T16N11.15	2.99251	0.0445539	T16N11.15	NC_003070.9	5378886	5380239	1354	+	protein_coding	T16N11.15	T16N11.15, T16N11_15	NM_101433.4	.
AT3G50970	LTI30	2.95916	0.0165567	LTI30	NC_003074.8	18940643	18941611	969	+	protein_coding	LTI30	LOW TEMPERATURE-INDUCED 30, XERO2	NM_114957.3	Belongs to the dehydrin protein family, which contains highly conserved stretches of 7-17 residues that are repetitively scattered in their sequences, the K-, S-, Y- and lysine rich segments. LTI29 and LTI30 double overexpressors confer freeze tolerance. Located in membranes. mRNA upregulated by water deprivation and abscisic acid.
AT5G39860	PRE1	2.93787	0.022439	PRE1	NC_003076.8	15957368	15958559	1192	+	protein_coding	PRE1	BANQUO 1, BASIC HELIX-LOOP-HELIX PROTEIN 136, BHLH136, BNQ1, MYH19.1, MYH19_1, PACLOBUTRAZOL RESISTANCE1, PACLOBUTRAZOL RESISTANCE1	NM_123349.3	Encodes PRE1 (PACLOBUTRAZOL RESISTANCE1). PRE1 and IBH1 form a pair of antagonistic HLH/bHLH transcription factors that function downstream of BZR1 to mediate brassinosteroid regulation of cell elongation. BNQ1 is directly and negatively regulated by AP3 and PI in petals.Required for appropriate regulation of flowering time.
AT4G01870	T7B11.13	2.93203	0.0326207	T7B11.13	NC_003075.7	808376	810611	2236	-	protein_coding	T7B11.13	T7B11.13, T7B11_13	NM_001340340.1	.
DA397_mgt20	trnE(TTC)	2.93098	0.00684067	trnE(TTC)	NC_037304.1	321367	321438	72	-	other	trnE(TTC)	.	.	anticodon:TTC
AT2G29490	GSTU1	2.9263	0.00455907	GSTU1	NC_003071.7	12631341	12632538	1198	-	protein_coding	GSTU1	ATGSTU1, F16P2.13, F16P2_13, GLUTATHIONE S-TRANSFERASE 19, glutathione S-transferase TAU 1, GST19	NM_128503.3	Encodes glutathione transferase belonging to the tau class of GSTs. Naming convention according to Wagner et al. (2002).
AT1G27120	T7N9.18	2.9179	0.0283259	T7N9.18	NC_003070.9	9421009	9424084	3076	+	protein_coding	T7N9.18	T7N9.18, T7N9_18	NM_102474.4	.
AT4G28110	MYB41	2.91181	0.0210106	MYB41	NC_003075.7	13968029	13969525	1497	-	protein_coding	MYB41	AtMYB41, myb domain protein 41, T13J8.220, T13J8_220	NM_118951.3	Member of the R2R3 factor gene family. Expression is induced in response to dessication, ABA and salt treatment. Overexpression of Myb41 results in abnormal cuticle development and decreased cell expansion.
AT5G03350	F12E4.80	2.8616	0.0150452	F12E4.80	NC_003076.8	815610	816670	1061	-	protein_coding	F12E4.80	F12E4.80, F12E4_80	NM_120414.4	.
AT4G14690	ELIP2	2.85441	0.0385675	ELIP2	NC_003075.7	8418242	8419325	1084	+	protein_coding	ELIP2	DL3385W, EARLY LIGHT-INDUCIBLE PROTEIN 2, FCAALL.232	NM_117551.3	Encodes an early light-induced protein. ELIPs are thought not to be directly involved in the synthesis and assembly of specific photosynthetic complexes, but rather affect the biogenesis of all chlorophyll-binding complexes. A study (PMID 17553115) has shown that the chlorophyll synthesis pathway was downregulated as a result of constitutive ELIP2 expression, leading to decreased chlorophyll avai…
AT5G51490	K17N15.4	2.83755	0.0285147	K17N15.4	NC_003076.8	20913510	20915879	2370	-	protein_coding	K17N15.4	K17N15.4, K17N15_4	NM_124528.3	.
AT4G33145	AT4G33145	2.82974	0.0476502	AT4G33145	NC_003075.7	15984643	15985064	422	-	protein_coding	.	.	NM_001125636.1	.
AT4G15300	CYP702A2	2.8155	0.00419673	CYP702A2	NC_003075.7	8730499	8732851	2353	-	protein_coding	CYP702A2	'cytochrome P450, cytochrome P450, DL3695C, family 702, FCAALL.257, polypeptide 2, polypeptide 2'', subfamily A	NM_001341026.1	a member of the cytochrome P450 gene family. molecular function unknown.
AT1G65850	F12P19.1	2.81311	0.0102469	F12P19.1	NC_003070.9	24494678	24498826	4149	+	protein_coding	F12P19.1	F12P19.1, F12P19_1	NM_001334224.1	.
AT4G29740	CKX4	2.8074	0.0239506	CKX4	NC_003075.7	14566183	14569380	3198	+	protein_coding	CKX4	ATCKX4, cytokinin oxidase 4, T16L4.250, T16L4_250	NM_119120.2	It encodes a protein whose sequence is similar to cytokinin oxidase/dehydrogenase, which catalyzes the degradation of cytokinins.
AT5G03860	MLS	2.80525	0.0176127	MLS	NC_003076.8	1032099	1034973	2875	-	protein_coding	MLS	malate synthase, MED24.5	NM_120467.4	Encodes a protein with malate synthase activity.
AT1G56430	NAS4	2.79295	0.00889184	NAS4	NC_003070.9	21136835	21138277	1443	+	protein_coding	NAS4	ARABIDOPSIS THALIANA NICOTIANAMINE SYNTHASE 4, ATNAS4, F13N6.10, F13N6_10, nicotianamine synthase 4	NM_104521.3	Encodes a protein with nicotianamine synthase activity.
AT5G52320	CYP96A4	2.7839	0.0334653	CYP96A4	NC_003076.8	21244723	21246774	2052	-	protein_coding	CYP96A4	'cytochrome P450, cytochrome P450, family 96, K24M7.5, K24M7_5, polypeptide 4, polypeptide 4'', subfamily A	NM_001344993.1	member of CYP96A
AT5G56580	MKK6	2.77096	0.0381153	MKK6	NC_003076.8	22904622	22906764	2143	-	protein_coding	MKK6	ANQ1, ARABIDOPSIS NQK1, ARABIDOPSIS THALIANA MAP KINASE KINASE 6, ATMKK6, MAP kinase kinase 6, MIK19.2, MIK19_2	NM_125041.3	Encodes a member of the MAP Kinase Kinase family of proteins. It can phosphorylate MPK12 in vitro and it can be dephosphorylated by MKP2 in vitro.
AT3G50570	AT3G50570	2.76186	0.00928226	AT3G50570	NC_003074.8	18766749	18767607	859	-	protein_coding	.	.	NM_001339473.1	.
AT4G15690	DL3885W	2.76074	0.0468235	DL3885W	NC_003075.7	8934296	8934961	666	+	protein_coding	DL3885W	DL3885W, FCAALL.357	NM_117660.3	.
AT4G28410	F20O9.90	2.75929	0.00680309	F20O9.90	NC_003075.7	14052180	14055040	2861	+	protein_coding	F20O9.90	F20O9.90, F20O9_90, Root System Architecture 1, RSA1	NM_118983.4	.
AT2G32510	MAPKKK17	2.75875	0.00982381	MAPKKK17	NC_003071.7	13798561	13800099	1539	-	protein_coding	MAPKKK17	mitogen-activated protein kinase kinase kinase 17, T26B15.7, T26B15_7	NM_128810.2	member of MEKK subfamily
AT1G20160	ATSBT5.2	2.756	0.0104249	ATSBT5.2	NC_003070.9	6990642	6993989	3348	-	protein_coding	ATSBT5.2	T20H2.6, T20H2_6	NM_101870.3	.
AT3G11010	RLP34	2.75562	0.0482136	RLP34	NC_003074.8	3450496	3453985	3490	-	protein_coding	RLP34	AtRLP34, receptor like protein 34	NM_111938.3	.
AT4G25434	NUDT10	2.74779	0.0468082	NUDT10	NC_003075.7	13003568	13005935	2368	-	protein_coding	NUDT10	ATNUDT10, nudix hydrolase homolog 10	NM_179112.3	.
AT5G24090	CHIA	2.73938	0.00256513	CHIA	NC_003076.8	8143545	8145252	1708	-	protein_coding	CHIA	ATCHIA, chitinase A, MZF18.2, MZF18_2	NM_122314.3	Chitinase A (class III) expressed exclusively under environmental stress conditions.
DA397_mgr02	rrn18	2.72739	0.00792819	rrn18	NC_037304.1	126289	128223	1935	-	other	rrn18	.	.	.
AT1G76680	OPR1	2.72206	0.0366095	OPR1	NC_003070.9	28776626	28778837	2212	+	protein_coding	OPR1	12-oxophytodienoate reductase 1, 12-OXOPHYTODIENOATE REDUCTASE 1, ARABIDOPSIS 12-OXOPHYTODIENOATE REDUCTASE 1, ATOPR1, F28O16.5, F28O16_5	NM_106318.4	Encodes a member of an alpha/beta barrel fold family of FMN-containing oxidoreductases. One of the closely related 12-oxophytodienoic acid reductases. This enzyme is not expected to participate in jasmonic acid biosynthesis because during in vitro assays, it shows very little activity with the naturally occurring OPDA isomer. Shows activity towards 2,4,6-trinitrotoluene. Expressed predominately i…
AT5G20850	RAD51	2.72089	0.000931106	RAD51	NC_003076.8	7070491	7072968	2478	-	protein_coding	RAD51	ATRAD51, F22D1.20, F22D1_20, RAS associated with diabetes protein 51	NM_122092.3	Encodes a homolog of yeast RAD51. Its mRNA is most abundant in early flower buds and is expressed at high levels in exponentially growing cells in suspension cultures and is induced in response to gamma radiation. Also involved in defense gene transcription during plant immune responses.
AT2G39040	T7F6.21	2.7195	0.0373111	T7F6.21	NC_003071.7	16299242	16301245	2004	-	protein_coding	T7F6.21	T7F6.21, T7F6_21	NM_129461.3	.
AT5G02490	Hsp70-2	2.71021	0.0296865	Hsp70-2	NC_003076.8	550035	552827	2793	-	protein_coding	Hsp70-2	AtHsp70-2, T22P11.80, T22P11_80	NM_120327.5	.
AT4G20050	QRT3	2.70839	0.0440179	QRT3	NC_003075.7	10849760	10854065	4306	-	protein_coding	QRT3	F18F4.150, F18F4_150, QUARTET 3	NM_001341393.1	Encodes a polygalacturonase that plays a direct role in degrading the pollen mother cell wall during microspore development.
AT1G20380	F14O10.2	2.70118	0.00777064	F14O10.2	NC_003070.9	7061442	7065242	3801	+	protein_coding	F14O10.2	F14O10.2, F14O10_2	NM_001332444.1	.
AT2G46790	PRR9	2.68429	0.0105539	PRR9	NC_003071.7	19232607	19235179	2573	+	protein_coding	PRR9	APRR9, Arabidopsis pseudo-response regulator 9, F19D11.7, pseudo-response regulator 9, TL1, TOC1-LIKE PROTEIN 1	NM_001337213.1	Pseudo-response regulator PRR9. Involved in clock function. PRR7 and PRR9 are partially redundant essential components of a temperature-sensitive circadian system. CCA1 and LHY had a positive effect on PRR9. Interact with TOC1 in a yeast two-hybrid assay. Acts as transcriptional repressor of CCA1 and LHY.
AT3G25190	AtVTL5	2.68395	0.00713526	AtVTL5	NC_003074.8	9174398	9175866	1469	+	protein_coding	AtVTL5	AtVTL5, MJL12.26, Vacuolar Iron Transporter-Like 5, VTL5	NM_113425.2	The gene encodes nodulin-like21 whose transcript abundance was repressed under conditions of Fe-deficient growth.
AT2G27389	AT2G27389	2.68246	0.0250728	AT2G27389	NC_003071.7	11720294	11721081	788	+	protein_coding	.	.	NM_001202690.1	.
AT1G55960	F14J16.24	2.68168	0.0135604	F14J16.24	NC_003070.9	20927643	20930209	2567	-	protein_coding	F14J16.24	F14J16.24, F14J16_24	NM_104474.3	.
AT5G58784	AT5G58784	2.663	0.0119641	AT5G58784	NC_003076.8	23739818	23741388	1571	-	protein_coding	.	.	NM_125267.5	.
AT5G53380	K19E1.18	2.65426	0.034036	K19E1.18	NC_003076.8	21654585	21656722	2138	+	protein_coding	K19E1.18	K19E1.18, K19E1_18	NM_001345053.1	.
AT5G23910	MRO11.5	2.64887	0.0206969	MRO11.5	NC_003076.8	8068221	8073053	4833	+	protein_coding	MRO11.5	MRO11.5, MRO11_5	NM_001343832.1	.
AT1G23720	F5O8.27	2.64766	0.00297607	F5O8.27	NC_003070.9	8388297	8391623	3327	+	protein_coding	F5O8.27	F5O8.27, F5O8_27	NM_001332617.1	.
AT1G02920	GSTF7	2.6474	0.0254702	GSTF7	NC_003070.9	658578	659980	1403	-	protein_coding	GSTF7	ARABIDOPSIS GLUTATHIONE S-TRANSFERASE 11, ATGST11, ATGSTF7, ATGSTF8, F22D16.8, F22D16_8, GLUTATHIONE S-TRANSFERASE 11, glutathione S-transferase 7, GST11	NM_100173.4	Encodes glutathione transferase belonging to the phi class of GSTs. Naming convention according to Wagner et al. (2002).
AT1G62935	AT1G62935	2.64387	0.00258172	AT1G62935	NC_003070.9	23308760	23309410	651	-	protein_coding	.	.	NM_148620.2	.
AT5G10230	ANNAT7	2.64111	0.00722284	ANNAT7	NC_003076.8	3209497	3211483	1987	-	protein_coding	ANNAT7	ANN7, annexin 7, ANNEXIN 7, F18D22.4	NM_121061.3	Encodes a calcium-binding protein annexin (AnnAt7).
AT4G05020	NDB2	2.63973	0.01271	NDB2	NC_003075.7	2572427	2576599	4173	+	protein_coding	NDB2	C17L7.11, NAD(PH dehydrogenase B2	NM_116741.4	.
AT1G72490	T10D10.4	2.6394	0.0296131	T10D10.4	NC_003070.9	27288900	27291107	2208	-	protein_coding	T10D10.4	T10D10.4, T10D10_4	NM_105908.4	.
AT4G08815	AT4G08815	2.63814	0.006353	AT4G08815	NC_003075.7	16169218	16169439	222	-	lncRNA	.	.	.	Natural antisense transcript overlaps with AT4G33666
AT2G46450	CNGC12	2.63579	0.00855895	CNGC12	NC_003071.7	19065536	19069569	4034	+	protein_coding	CNGC12	ATCNGC12, cyclic nucleotide-gated channel 12, F11C10.14	NM_180123.6	Member of Cyclic nucleotide gated channel family.Positive regulator of resistance against avirulent fungal pathogen.Suppresses the phenotype conferred by cpr22 in a dosage-dependent manner.
AT2G33380	RD20	2.63145	0.0359211	RD20	NC_003071.7	14144831	14146555	1725	-	protein_coding	RD20	Arabidopsis thaliana caleosin 3, AtCLO3, AtRD20, caleosin 3, CALEOSIN 3, CLO-3, CLO3, F4P9.15, F4P9_15, peroxygenase 3, PXG3, RESPONSIVE TO DESSICATION 20	NM_128898.4	Encodes a calcium binding protein whose mRNA is induced upon treatment with NaCl, ABA and in response to dessication. mRNA expression under drought conditions is apparent particularly in leaves and flowers. Isoform of caleosin with a role as a peroxygenase involved in oxylipin metabolism during biotic and abiotic stress. Involved in the production of 2-hydroxy-octadecatrienoic acid. The peroxygen…
AT3G09430	AT3G09430	2.62493	0.0215685	AT3G09430	NC_003074.8	2901199	2903217	2019	+	protein_coding	.	.	NM_111777.4	.
AT2G08340	AT2G08340	2.61997	0.00299233	AT2G08340	NC_003071.7	12618261	12618896	636	+	lncRNA	.	.	.	Natural antisense transcript overlaps with AT2G29420
AT1G75720	F10A5.8	2.6194	0.0155698	F10A5.8	NC_003070.9	28434524	28435489	966	-	protein_coding	F10A5.8	F10A5.8, F10A5_8	NM_001198476.2	.
AT1G23985	AT1G23985	2.61488	0.0174932	AT1G23985	NC_003070.9	8485337	8487029	1693	+	protein_coding	.	.	NM_001332629.1	.
AT4G26320	AGP13	2.61111	0.0100323	AGP13	NC_003075.7	13317053	13317640	588	-	protein_coding	AGP13	arabinogalactan protein 13, T25K17.130, T25K17_130	NM_118765.3	.
AT5G03250	F15A17.280	2.60797	0.0383332	F15A17.280	NC_003076.8	774374	777048	2675	+	protein_coding	F15A17.280	F15A17.280, F15A17_280	NM_120403.3	.
AT4G34135	UGT73B2	2.606	0.0326488	UGT73B2	NC_003075.7	16345150	16347434	2285	-	protein_coding	UGT73B2	UDP-glucosyltransferase 73B2	NM_119575.2	The At4g34135 gene encodes a flavonol 7-O-glucosyltransferase (EC 2.4.1.237) that glucosylates also with a 20 fold lower activity flavonols (kaempferol and quercetin) at the 3-O-position.
AT5G46890	MQD22.2	2.60148	0.0145426	MQD22.2	NC_003076.8	19036296	19036938	643	-	protein_coding	MQD22.2	MQD22.2, MQD22_2	NM_124060.3	.
AT2G03020	T17M13.19	2.59149	0.0381656	T17M13.19	NC_003071.7	882645	884164	1520	-	protein_coding	T17M13.19	T17M13.19, T17M13_19	NM_126354.3	.
AT4G15290	ATCSLB05	2.58187	0.0117292	ATCSLB05	NC_003075.7	8721482	8726733	5252	-	protein_coding	ATCSLB05	ATCSLB5, CELLULOSE SYNTHASE LIKE 5, CSLB05, DL3690C, FCAALL.256	NM_117617.6	Encodes a gene similar to cellulose synthase. Mutants exhibit shorter root hairs under phosphate-deficient conditions.
AT4G17340	TIP2;2	2.5792	0.00349998	TIP2;2	NC_003075.7	9698940	9700472	1533	+	protein_coding	TIP2;2	DELTA-TIP2, DL4705W, FCAALL.412, tonoplast intrinsic protein 2;2	NM_117838.4	.
AT5G44110	ABCI21	2.57785	0.0121575	ABCI21	NC_003076.8	17753959	17755768	1810	-	protein_coding	ABCI21	ARABIDOPSIS THALIANA NON-INTRINSIC ABC PROTEIN, ATNAP2, ATP-binding cassette A21, ATPOP1, MLN1.3, MLN1_3, POP1	NM_123778.3	Encodes a member of the NAP subfamily of ABC transporters.
AT5G55520	MTE17.24	2.57553	0.0244776	MTE17.24	NC_003076.8	22488054	22491300	3247	-	protein_coding	MTE17.24	MTE17.24, MTE17_24	NM_001037002.3	.
AT1G54385	AT1G54385	2.57023	0.012664	AT1G54385	NC_003070.9	20301072	20303949	2878	-	protein_coding	.	.	NM_148591.3	At1G54385 encodes the plant KASH protein SINE1; SINE1 interacts with SUN1 and SUN2, is colocalized with F-actin, and is localized at the nuclear envelope.
AT3G59550	SYN3	2.5665	0.0328433	SYN3	NC_003074.8	21997052	22000737	3686	+	protein_coding	SYN3	ATRAD21.2, ATSYN3, SISTER CHROMATID COHESION 1 PROTEIN 3	NM_115817.3	Encodes an alpha-kleisin protein that is localized primarily in the nucleolus and is essential for megagametogenesis and plays an important role in pollen development. alpha-kleisins are core components of meiotic and mitotic cohesin complexes.
AT4G07820	F5K24.6	2.56575	0.00700908	F5K24.6	NC_003075.7	4636624	4637450	827	-	protein_coding	F5K24.6	F5K24.6, F5K24_6	NM_116854.4	.
AT1G13530	F13B4.17	2.56432	0.00227366	F13B4.17	NC_003070.9	4633590	4635129	1540	-	protein_coding	F13B4.17	F13B4.17, F13B4_17	NM_101223.2	.
AT3G47380	AT3G47380	2.55307	0.000343346	AT3G47380	NC_003074.8	17457614	17458599	986	+	protein_coding	.	.	NM_114606.3	.
AT4G33790	CER4	2.54366	0.0310144	CER4	NC_003075.7	16204096	16207956	3861	-	protein_coding	CER4	ECERIFERUM 4, FAR3, FATTY ACID REDUCTASE 3, G7	NM_119537.7	Encodes an alcohol-forming fatty acyl-CoA reductase, involved in cuticular wax biosynthesis. Lines carrying recessive mutations are deficient in primary alcohol and have glossy stem surfaces.
AT1G49930	F2J10.20	2.54097	0.0460318	F2J10.20	NC_003070.9	18484932	18485639	708	+	protein_coding	F2J10.20	F2J10.20, F2J10_20	NM_103880.1	.
AT1G12520	CCS	2.53509	0.0278898	CCS	NC_003070.9	4267074	4268982	1909	-	protein_coding	CCS	ATCCS, copper chaperone for SOD1, COPPER/ZINC SUPEROXIDE DISMUTASE COPPER CHAPERONE, F5O11.26, F5O11_26	NM_101123.4	Copper-zinc superoxide dismutase copper chaperone (delivers copper to the Cu-Zn superoxide dismutase). Localized to the chloroplast. Expressed in roots and shoots. Up-regulated in response to copper and senescence. The AtACC activates all three CuZnSOD activities located in three different subcellular compartments. Contains three domains, central, ATX-1 like and C-terminal. ATX-1 like domain esse…
AT4G11280	ACS6	2.53368	0.0307235	ACS6	NC_003075.7	6863979	6866116	2138	+	protein_coding	ACS6	1-aminocyclopropane-1-carboxylic acid (acc synthase 6, ATACS6, F8L21.70, F8L21_70	NM_117199.2	encodes a a member of the 1-aminocyclopropane-1-carboxylate (ACC) synthase (S-adenosyl-L-methionine methylthioadenosine-lyase, EC 4.4.1.14) gene family
AT1G71930	VND7	2.52418	0.000319502	VND7	NC_003070.9	27074702	27077991	3290	+	protein_coding	VND7	ANAC030, Arabidopsis NAC domain containing protein 30, F17M19.8, F17M19_8, vascular related NAC-domain protein 7	NM_001334512.1	Encodes a NAC-domain transcription factor with transcriptional activation activity that is involved in xylem formation. Induces transdifferentiation of various cells into protoxylem vessel elements. Located in the nucleus. Expression induced in the presence of auxin, cytokinin and brassinosteroids.
AT4G23700	CHX17	2.51489	0.00511614	CHX17	NC_003075.7	12342376	12346051	3676	-	protein_coding	CHX17	ATCHX17, cation/H+ exchanger 17, F9D16.170, F9D16_170	NM_118501.5	member of Putative Na+/H+ antiporter family
AT1G53830	PME2	2.5128	0.0246243	PME2	NC_003070.9	20098522	20100978	2457	+	protein_coding	PME2	ATPME2, pectin methylesterase 2, T18A20.6, T18A20_6	NM_104260.5	encodes a pectin methylesterase
AT4G01140	F2N1.38	2.51265	0.0443154	F2N1.38	NC_003075.7	490749	492418	1670	-	protein_coding	F2N1.38	F2N1.38, F2N1_38	NM_116344.3	.
AT3G53650	AT3G53650	2.50008	0.0340316	AT3G53650	NC_003074.8	19889297	19890251	955	+	protein_coding	.	.	NM_001339625.1	.
AT2G15220	F15A23.4	2.49989	0.031926	F15A23.4	NC_003071.7	6608561	6609681	1121	+	protein_coding	F15A23.4	F15A23.4, F15A23_4	NM_127083.3	.
AT3G48520	CYP94B3	2.4993	0.00370824	CYP94B3	NC_003074.8	17974853	17976774	1922	-	protein_coding	CYP94B3	cytochrome P450, family 94, polypeptide 3, subfamily B	NM_114710.3	CYP94B3 is a jasmonoyl-isoleucine-12-hydroxylase that catalyzes the formation of 12-OH-JA-Ile from JA-Ile. By reducing the levels of this the biologically active phytohormone, CYP94B3 attenuates the jasmonic acid signaling cascade. CYP94B3 transcript levels rise in response to wounding.
AT5G39550	VIM3	2.49797	0.000819748	VIM3	NC_003076.8	15837178	15840678	3501	-	protein_coding	VIM3	MIJ24.3, MIJ24_3, ORTH1, ORTHRUS 1, VARIANT IN METHYLATION 3	NM_123317.4	Encodes the VIM3/ORTH1 protein that is similar to VIM1. This protein has an N-terminal PHD domain and two RING domains surrounding an SRA domain. The protein has been shown to bind to methylated cytosines of CG, CNG and CNN motifs via its SRA domain but has a preference for the former. This protein functions as an E3 ubiquitin ligase in vitro with members of the UBC8 family E2s. Either of the two…
AT5G15180	F8M21.70	2.49706	0.0318409	F8M21.70	NC_003076.8	4930425	4932406	1982	+	protein_coding	F8M21.70	F8M21.70, F8M21_70	NM_121522.4	.
AT5G45700	MRA19.9	2.49273	0.0463114	MRA19.9	NC_003076.8	18537239	18538418	1180	+	protein_coding	MRA19.9	MRA19.9, MRA19_9	NM_123937.3	.
AT4G21990	APR3	2.48932	0.0151702	APR3	NC_003075.7	11657008	11659167	2160	-	protein_coding	APR3	5'-ADENYLYLPHOSPHOSULFATE REDUCTASE, APS reductase 3, ATAPR3, F1N20.90, F1N20_90, PAPS REDUCTASE HOMOLOG 26, PRH-26, PRH26	NM_001203866.1	Encodes a protein disulfide isomerase-like (PDIL) protein, a member of a multigene family within the thioredoxin (TRX) superfamily. This protein also belongs to the adenosine 5'-phosphosulfate reductase-like (APRL) group.
AT1G80820	CCR2	2.48931	0.004811	CCR2	NC_003070.9	30370474	30372799	2326	+	protein_coding	CCR2	ATCCR2, cinnamoyl coa reductase, F23A5.17, F23A5_17	NM_001335015.1	Encodes an cinnamoyl CoA reductase isoform. Involved in lignin biosynthesis.
AT5G02895	AT5G02895	2.48393	0.0229114	AT5G02895	NC_003076.8	6127882	6129050	1169	-	lncRNA	.	.	.	Natural antisense transcript overlaps with AT5G18470
AT4G08165	AT4G08165	2.48336	0.012983	AT4G08165	NC_003075.7	14468964	14469056	93	-	snoRNA	.	.	NR_142183.1	AtsnoR24b
AT1G77450	NAC032	2.48181	0.00181295	NAC032	NC_003070.9	29099839	29101759	1921	+	protein_coding	NAC032	anac032, NAC domain containing protein 32, T5M16.4, T5M16_4	NM_106394.3	.
AT1G08160	AT1G08160	2.47782	0.0129936	AT1G08160	NC_003070.9	2559413	2560432	1020	-	protein_coding	.	.	NM_179281.2	.
AT4G21650	F17L22.110	2.4773	0.00771637	F17L22.110	NC_003075.7	11501162	11504739	3578	-	protein_coding	F17L22.110	F17L22.110, F17L22_110	NM_118285.3	.
AT3G14740	AT3G14740	2.47665	0.0445197	AT3G14740	NC_003074.8	4952004	4953510	1507	-	protein_coding	.	.	NM_112335.3	.
AT5G61820	MAC9.6	2.47078	0.0027356	MAC9.6	NC_003076.8	24834300	24836933	2634	-	protein_coding	MAC9.6	MAC9.6, MAC9_6	NM_125576.6	.
AT1G60590	F8A5.12	2.47057	0.0203699	F8A5.12	NC_003070.9	22314089	22317070	2982	-	protein_coding	F8A5.12	F8A5.12, F8A5_12	NM_104742.4	.
AT5G56540	AGP14	2.46895	0.00905116	AGP14	NC_003076.8	22893151	22893651	501	+	protein_coding	AGP14	arabinogalactan protein 14, ARABINOGALACTAN PROTEIN 14, ATAGP14, MKN22.5, MKN22_5	NM_125037.3	Encodes arabinogalactan protein (AGP14). Mutants exhibit longer root hairs.
AT2G15020	T15J14.6	2.46806	0.0403285	T15J14.6	NC_003071.7	6491425	6493512	2088	-	protein_coding	T15J14.6	T15J14.6, T15J14_6	NM_127064.4	.
AT5G13900	MAC12.14	2.46199	0.0189099	MAC12.14	NC_003076.8	4481122	4481950	829	-	protein_coding	MAC12.14	MAC12.14, MAC12_14	NM_121393.4	.
AT5G61000	RPA70D	2.4611	0.0247336	RPA70D	NC_003076.8	24549479	24552855	3377	-	protein_coding	RPA70D	ATRPA70D, MSL3.120, MSL3_120, Replication Protein A 1D, RPA1D	NM_125493.4	.
AT5G65230	MYB53	2.46104	0.00943264	MYB53	NC_003076.8	26068112	26069652	1541	+	protein_coding	MYB53	AtMYB53, MQN23.17, MQN23_17, myb domain protein 53	NM_125921.3	Member of the R2R3 factor gene family.
AT4G28310	F26K10.190	2.45866	0.00230306	F26K10.190	NC_003075.7	14017343	14018212	870	+	protein_coding	F26K10.190	F26K10.190, F26K10_190	NM_118971.4	.
AT4G36610	AP22.94	2.45548	0.00801647	AP22.94	NC_003075.7	17265332	17267472	2141	-	protein_coding	AP22.94	AP22.94, AP22_94	NM_119824.3	.
AT3G50260	CEJ1	2.45527	0.0455994	CEJ1	NC_003074.8	18634546	18635514	969	+	protein_coding	CEJ1	ATERF#011, cooperatively regulated by ethylene and jasmonate 1, DEAR1, DREB AND EAR MOTIF PROTEIN 1	NM_114886.3	Encodes a member of the DREB subfamily A-5 of ERF/AP2 transcription factor family. The protein contains one AP2 domain. Involved in defense and freezing stress responses. There are 16 members in this subfamily including RAP2.1, RAP2.9 and RAP2.10.
AT2G29480	GSTU2	2.44684	0.0157656	GSTU2	NC_003071.7	12630198	12631321	1124	-	protein_coding	GSTU2	ATGSTU2, F16P2.14, F16P2_14, GLUTATHIONE S-TRANSFERASE 20, glutathione S-transferase tau 2, GST20	NM_128502.2	Encodes glutathione transferase belonging to the tau class of GSTs. Naming convention according to Wagner et al. (2002).
AT5G41040	RWP1	2.44595	0.0137412	RWP1	NC_003076.8	16431304	16433305	2002	+	protein_coding	RWP1	aliphatic suberin feruloyl-transferase, ASFT, HHT, hydroxycinnamoyl- CoA:&omega;-hydroxyacid O-hydroxycinnamoyltransferase, MEE6.11, MEE6_11, REDUCED LEVELS OF WALL-BOUND PHENOLICS 1	NM_180780.2	Encodes a feruloyl-CoA transferase required for suberin synthesis. Has feruloyl-CoA-dependent feruloyl transferase activity towards substrates with a primary alcohol.
AT5G52810	MXC20.2	2.43384	0.013775	MXC20.2	NC_003076.8	21399331	21400686	1356	+	protein_coding	MXC20.2	MXC20.2, MXC20_2	NM_124659.2	.
AT2G29500	F16P2.12	2.42544	0.0147884	F16P2.12	NC_003071.7	12633065	12634120	1056	-	protein_coding	F16P2.12	F16P2.12, F16P2_12	NM_128504.4	.
AT2G29485	AT2G29485	2.42347	0.0157262	AT2G29485	NC_003071.7	12630346	12631194	849	+	protein_coding	.	.	NM_001336211.1	.
AT5G13580	ABCG6	2.40486	0.0300297	ABCG6	NC_003076.8	4370692	4373201	2510	+	protein_coding	ABCG6	ATP-binding cassette G6, T6I14.7	NM_121361.3	Belongs to a clade of five Arabidopsis thaliana ABCG half-transporters that are required for synthesis of an effective suberin barrier in roots and seed coats (ABCG2, ABCG6, and ABCG20) and for synthesis of an intact pollen wall (ABCG1 and ABCG16).
AT4G12740	T20K18.90	2.40244	0.0456023	T20K18.90	NC_003075.7	7494388	7497627	3240	-	protein_coding	T20K18.90	T20K18.90, T20K18_90	NM_001340800.1	.
AT1G21500	F24J8.11	2.40069	0.00109314	F24J8.11	NC_003070.9	7529705	7531108	1404	-	protein_coding	F24J8.11	F24J8.11, F24J8_11	NM_101999.3	.
AT3G27060	TSO2	2.38999	0.00425916	TSO2	NC_003074.8	9979841	9981620	1780	-	protein_coding	TSO2	ATTSO2, TSO MEANING 'UGLY' IN CHINESE 2	NM_113620.4	Encodes one of the 3 ribonucleotide reductase (RNR) small subunit genes. TSO2 transcription occurs predominantly at the S-phase of the cell cycle and its expression pattern is consistent with its role in dNDP biosynthesis during DNA replication in actively dividing cells. Critical for cell cycle progression, DNA damage repair and plant development.
AT2G34325	AT2G34325	2.38643	0.0192146	AT2G34325	NC_003071.7	14486525	14488000	1476	-	protein_coding	.	.	NM_001336507.1	.
AT4G39800	MIPS1	2.38584	0.00731351	MIPS1	NC_003075.7	18469255	18472048	2794	-	protein_coding	MIPS1	ATIPS1, ATMIPS1, ATMIPS2, D-myo-Inositol 3-Phosphate Synthase 1, INOSITOL 3-PHOSPHATE SYNTHASE 1, MI-1-P SYNTHASE, MIPS2, MYO-INOSITOL-1-PHOSPHATE SYNTHASE, myo-inositol-1-phosphate synthase 1, MYO-INOSITOL-1-PHOSPHATE SYNTHASE 1, myo-inositol-1-phosphate synthase 2, MYO-INOSITOL-1-PHOSTPATE SYNTHASE 1, MYO-INOSITOL-1-PHOSTPATE SYNTHASE 2, T19P19.190, T19P19_190, T5J17.3	NM_120143.4	** Referred to as MIPS2 in Mitsuhashi et al 2008. myo-inositol-1-phosphate synthase isoform 1.Expressed in leaf, root and silique. Immunolocalization experiments with an antibody recognizing MIPS1, MIPS2, and MIPS3 showed endosperm localization.
AT3G25770	AOC2	2.38107	0.0331076	AOC2	NC_003074.8	9406669	9408071	1403	+	protein_coding	AOC2	allene oxide cyclase 2	NM_113476.4	Encodes allene oxide cyclase. One of four genes in Arabidopsis that encode this enzyme, which catalyzes an essential step in jasmonic acid biosynthesis. Gene expression is induced during senescence, a process that involves jasmonic acid signalling pathway. Note: Nomenclature for Arabidopsis allene oxide cyclase 2 (AOC2, AT3G25770) gene is based on Stenzel et al. 2003 Plant Molecular Biology 51:89…
AT1G02360	T6A9.5	2.37804	0.0442132	T6A9.5	NC_003070.9	471883	473336	1454	-	protein_coding	T6A9.5	T6A9.5, T6A9_5	NM_100117.4	.
AT4G11655	CASP-like protein 4A4	2.37799	0.0103667	CASP-like protein 4A4	NC_003075.7	7038437	7039923	1487	+	protein_coding	CASP-like protein 4A4	CASP-like protein 4A4, CASPL4A4	NM_202806.2	.
AT3G53480	ABCG37	2.37613	0.0171265	ABCG37	NC_003074.8	19825267	19831880	6614	+	protein_coding	ABCG37	ATP-binding cassette G37, ATPDR9, PDR9, PIS1, pleiotropic drug resistance 9, PLEIOTROPIC DRUG RESISTANCE 9, polar auxin transport inhibitor sensitive 1	NM_115208.4	Negative regulator of auxin polar transport inhibitors. ABCG37 regulates auxin distribution and homeostasis in roots by excluding IBA from the root apex, but does not act directly in basipetal transport. ABCG37 and ABCG36 act redundantly at outermost root plasma membranes and, transport IBA out of the cells. Also involved in root transmembrane secretion of fluorescent phenolics involved in Fe upt…
AT1G65310	XTH17	2.37545	0.0105131	XTH17	NC_003070.9	24257054	24258506	1453	+	protein_coding	XTH17	ATXTH17, T8F5.9, T8F5_9, xyloglucan endotransglucosylase/hydrolase 17, XYLOGLUCAN ENDOTRANSGLUCOSYLASE/HYDROLASE 17	NM_001334201.1	Encodes a xyloglucan endotransglucosylase/hydrolase with only only the endotransglucosylase (XET; EC 2.4.1.207) activity towards xyloglucan and non-detectable endohydrolytic (XEH; EC 3.2.1.151) activity. Expressed in the mature or basal regions of both the main and lateral roots, but not in the tip of these roots where cell division occurs.
AT4G29920	F27B13.160	2.37402	0.0267363	F27B13.160	NC_003075.7	14632413	14636101	3689	-	protein_coding	F27B13.160	F27B13.160, F27B13_160, SMAX1-like 4, SMXL4	NM_001341982.1	Encodes a member of an eight-gene family (SMAX1 and SMAX1-like) that has weak similarity to AtHSP101, a ClpB chaperonin required for thermotolerance.
AT1G60740	F8A5.25	2.36512	0.00513833	F8A5.25	NC_003070.9	22360977	22362003	1027	+	protein_coding	F8A5.25	F8A5.25, F8A5_25	NM_104757.4	.
AT5G45970	RAC2	2.36218	0.0455934	RAC2	NC_003076.8	18643540	18645976	2437	+	protein_coding	RAC2	Arabidopsis RAC-like 2, ARABIDOPSIS THALIANA RAC 2, ARAC2, ATRAC2, ATROP7, MCL19.1, MCL19_1, RAC-like 2, RHO-RELATED PROTEIN FROM PLANTS 7, ROP7	NM_123965.2	Encodes a Rac-like protein ARAC2. A member of ROP GTPase gene family.
AT4G30460	F17I23.200	2.35956	0.0135547	F17I23.200	NC_003075.7	14888931	14889855	925	-	protein_coding	F17I23.200	F17I23.200, F17I23_200	NM_119192.4	.
AT2G29420	GSTU7	2.35818	0.00149734	GSTU7	NC_003071.7	12617936	12618899	964	-	protein_coding	GSTU7	ATGSTU7, F16P2.20, F16P2_20, GLUTATHIONE S-TRANSFERASE 25, glutathione S-transferase tau 7, GST25	NM_128496.2	Encodes glutathione transferase belonging to the tau class of GSTs. Naming convention according to Wagner et al. (2002). Induced by Salicylic acid. Independent of NPR1 for their induction by salicylic acid.
AT3G23510	AT3G23500	2.35401	0.000355067	AT3G23500	NC_003074.8	8427557	8433340	5784	+	protein_coding	AT3G23500	AT3G23500	NM_113254.3	.
AT1G76690	OPR2	2.3536	0.0298075	OPR2	NC_003070.9	28778622	28780483	1862	+	protein_coding	OPR2	12-oxophytodienoate reductase 2, 12-OXOPHYTODIENOATE REDUCTASE 2, ARABIDOPSIS 12-OXOPHYTODIENOATE REDUCTASE 2, ATOPR2, F28O16.6, F28O16_6	NM_106319.5	Encodes one of the closely related 12-oxophytodienoic acid reductases. This enzyme is not expected to participate in jasmonic acid biosynthesis because during in vitro assays, it shows very little activity with the naturally occurring OPDA isomer. Shows activity towards 2,4,6-trinitrotoluene. Expressed predominately in root. Predicted to be a cytosolic protein.
AT5G01017	AT5G01017	2.35312	0.00783772	AT5G01017	NC_003076.8	5339	5593	255	+	protein_coding	.	.	NM_001342570.1	.
AT2G44460	BGLU28	2.3487	0.0413805	BGLU28	NC_003071.7	18346306	18350026	3721	+	protein_coding	BGLU28	beta glucosidase 28, F4I1.27	NM_180085.4	.
AT2G41190	T3K9.4	2.34485	0.0096507	T3K9.4	NC_003071.7	17167279	17170559	3281	-	protein_coding	T3K9.4	T3K9.4, T3K9_4	NM_129684.3	.
AT5G38550	MBB18.8	2.33702	0.020146	MBB18.8	NC_003076.8	15432781	15435851	3071	-	protein_coding	MBB18.8	MBB18.8, MBB18_8	NM_123216.6	.
AT2G44370	F4I1.18	2.33688	0.0351934	F4I1.18	NC_003071.7	18321951	18323121	1171	-	protein_coding	F4I1.18	F4I1.18	NM_130000.3	.
AT4G13180	F17N18.70	2.33273	0.012923	F17N18.70	NC_003075.7	7657094	7658302	1209	-	protein_coding	F17N18.70	F17N18.70, F17N18_70	NM_117387.3	.
AT5G09520	PELPK2	2.33137	0.0290664	PELPK2	NC_003076.8	2958157	2958971	815	-	protein_coding	PELPK2	Pro-Glu-Leu|Ile|Val-Pro-Lys 2, T5E8.1	NM_120989.3	.
AT4G38062	AT4G38062	2.33085	0.0156296	AT4G38062	NC_003075.7	17876202	17879856	3655	+	protein_coding	.	.	NM_001342474.1	.
AT5G36800	F5H8.4	2.32861	0.0268434	F5H8.4	NC_003076.8	14484534	14485544	1011	-	protein_coding	F5H8.4	F5H8.4, F5H8_4	NM_001344149.1	.
AT3G12110	ACT11	2.32454	0.0313782	ACT11	NC_003074.8	3857780	3860089	2310	+	protein_coding	ACT11	actin-11	NM_112046.4	Encodes an actin that is expressed predominantly during reproductive development.
AT1G07795	AT1G07795	2.32275	0.0297248	AT1G07795	NC_003070.9	2414143	2414967	825	+	protein_coding	.	.	NM_100654.3	.
AT3G22620	AT3G22620	2.32148	0.0193019	AT3G22620	NC_003074.8	8008534	8009590	1057	+	protein_coding	.	.	NM_113160.3	.
AT4G24250	MLO13	2.3206	0.0424092	MLO13	NC_003075.7	12574719	12577583	2865	-	protein_coding	MLO13	ATMLO13, MILDEW RESISTANCE LOCUS O 13, T22A6.80, T22A6_80	NM_118558.4	A member of a large family of seven-transmembrane domain proteins specific to plants, homologs of the barley mildew resistance locus o (MLO) protein. The Arabidopsis genome contains 15 genes encoding MLO proteins, with localization in plasma membrane. Phylogenetic analysis revealed four clades of closely-related AtMLO genes. ATMLO13 belongs to the clade II, with ATMLO1 and ATMLO15. The gene is ex…
AT5G06790	MPH15.15	2.31003	0.0256047	MPH15.15	NC_003076.8	2097669	2099055	1387	-	protein_coding	MPH15.15	MPH15.15, MPH15_15	NM_120762.3	.
AT5G01015	AT5G01015	2.30986	0.00135407	AT5G01015	NC_003076.8	5256	5907	652	-	protein_coding	.	.	NM_120178.4	.
AT3G27690	LHCB2.3	2.30953	0.00487723	LHCB2.3	NC_003074.8	10255906	10257489	1584	+	protein_coding	LHCB2.3	LHCB2, LHCB2.4, LIGHT-HARVESTING CHLOROPHYLL B-BINDING 2, photosystem II light harvesting complex gene 2.3	NM_001338904.1	Encodes Lhcb2.4. Belongs to the Lhc super-gene family encodes the light-harvesting chlorophyll a/b-binding (LHC) proteins that constitute the antenna system of the photosynthetic apparatus.
AT5G45960	K15I22.16	2.30704	0.0451965	K15I22.16	NC_003076.8	18636928	18640401	3474	-	protein_coding	K15I22.16	K15I22.16, K15I22_16	NM_123964.4	.
AT5G44050	MRH10.16	2.30433	0.0127879	MRH10.16	NC_003076.8	17722402	17726543	4142	+	protein_coding	MRH10.16	MRH10.16, MRH10_16	NM_123772.3	.
AT2G34330	F13P17.17	2.2992	0.00581777	F13P17.17	NC_003071.7	14486539	14487401	863	+	protein_coding	F13P17.17	F13P17.17, F13P17_17	NM_128985.2	.
AT1G12550	HPR3	2.29693	0.0486788	HPR3	NC_003070.9	4274531	4276031	1501	+	protein_coding	HPR3	F5O11.29, F5O11_29, hydroxypyruvate reductase 3	NM_101126.3	Encodes a hydroxypyruvate reductase that reduces HP to glycerate and shows even more activity with glyoxylate, a more upstream intermediate of the photorespiratory cycle. It is likely targeted to the chloroplast where it could provide a compensatory bypass for the reduction of HP and glyoxylate within this compartment.
AT3G23670	KINESIN-12B	2.29633	0.0293003	KINESIN-12B	NC_003074.8	8519136	8525289	6154	+	protein_coding	KINESIN-12B	PAKRP1L	NM_113271.4	Microtubule motor kinesin PAKRP1L/Kinesin-12B. Together with PAKRP1/Kinesin-12A, serve as linkers of the plus ends of antiparallel microtubules in the phragmoplast.
AT1G09200	H3.1	2.29336	0.00652732	H3.1	NC_003070.9	2971571	2972334	764	-	protein_coding	H3.1	H3.1, histone 3.1, T12M4.9	NM_100790.3	.
AT3G06890	AT3G06890	2.29171	0.0100157	AT3G06890	NC_003074.8	2176788	2177616	829	+	protein_coding	.	.	NM_111569.4	.
AT2G27402	AT2G27402	2.29069	0.00722033	AT2G27402	NC_003071.7	11722770	11724400	1631	+	protein_coding	.	.	NM_001336115.1	.
AT1G63440	HMA5	2.28966	0.00934604	HMA5	NC_003070.9	23527570	23531226	3657	+	protein_coding	HMA5	F2K11.18, F2K11_18, heavy metal atpase 5	NM_105023.2	The Arabidopsis P-type ATPase HMA5 is involved in Cu detoxification. hma5 mutant plants exhibit Cu hypersensitivity, which is especially dramatic in roots where HMA5 is mostly expressed.
AT4G12510	T1P17.100	2.28781	0.0103295	T1P17.100	NC_003075.7	7417068	7417873	806	-	protein_coding	T1P17.100	T1P17.100, T1P17_100	NM_117321.3	.
AT2G37760	AKR4C8	2.2749	0.00276164	AKR4C8	NC_003071.7	15831656	15833921	2266	+	protein_coding	AKR4C8	Aldo-keto reductase family 4 member C8, T8P21.6	NM_001336673.1	Encodes an NADPH-dependent aldo-keto reductase that can act on a wide variety of substrates in vitro including aliphatic and aromatic aldehydes and steroids. Transcript levels for this gene are up-regulated in response to cold, salt, and drought stress.
AT5G01200	F7J8.180	2.27401	0.0180144	F7J8.180	NC_003076.8	76872	78543	1672	+	protein_coding	F7J8.180	F7J8.180, F7J8_180	NM_120198.3	.
AT3G08860	PYD4	2.27329	0.0182504	PYD4	NC_003074.8	2696199	2699420	3222	-	protein_coding	PYD4	PYRIMIDINE 4	NM_111720.4	Encodes a protein that is predicted to have beta-alanine aminotransferase activity.
AT1G51420	SPP1	2.27038	0.0335887	SPP1	NC_003070.9	19064598	19066989	2392	-	protein_coding	SPP1	ATSPP1, F5D21.9, F5D21_9, sucrose-phosphatase 1, SUCROSE-PHOSPHATASE 1	NM_001333488.1	.
AT4G33666	AT4G33666	2.26902	0.00496508	AT4G33666	NC_003075.7	16169048	16169535	488	+	protein_coding	.	.	NM_119524.2	.
AT3G51280	AT3G51280	2.26695	0.0262944	AT3G51280	NC_003074.8	19037140	19039048	1909	+	protein_coding	.	.	NM_114987.6	.
AT3G59140	ABCC10	2.26559	0.049572	ABCC10	NC_003074.8	21863348	21869036	5689	-	protein_coding	ABCC10	ATMRP14, ATP-binding cassette C10, MRP14, multidrug resistance-associated protein 14	NM_115776.4	member of MRP subfamily
AT1G52050	F5F19.11	2.25891	0.0043587	F5F19.11	NC_003070.9	19354919	19356901	1983	-	protein_coding	F5F19.11	F5F19.11, F5F19_11	NM_104086.3	.
AT5G10130	T31P16.120	2.25799	0.040394	T31P16.120	NC_003076.8	3171266	3172701	1436	-	protein_coding	T31P16.120	T31P16.120, T31P16_120	NM_121051.3	.
AT3G17360	POK1	2.25324	0.0090654	POK1	NC_003074.8	5935880	5946540	10661	+	protein_coding	POK1	phragmoplast orienting kinesin 1	NM_001338286.1	PHRAGMOPLAST ORIENTING KINESIN 1 is one of the two Arabidopsis homologs isolated in yeast two-hybrid screen for interaction partners of maize gene TANGLED1 (TAN1). Based on sequence homology in their motor domains, POK1 and POK2 belong to the kinesin-12 class which also includes the well-characterized group of phragmoplast-associated kinesins AtPAKRPs. Both kinesins are composed of an N-terminal …
AT2G28620	T8O18.9	2.24938	0.0496456	T8O18.9	NC_003071.7	12264928	12270763	5836	-	protein_coding	T8O18.9	T8O18.9, T8O18_9	NM_001336181.1	.
AT5G41900	K16L22.19	2.24829	0.0294096	K16L22.19	NC_003076.8	16768935	16771899	2965	+	protein_coding	K16L22.19	K16L22.19, K16L22_19	NM_123555.3	.
AT2G07671	AT2G07671	2.2457	0.0359822	AT2G07671	NC_003071.7	3251566	3252341	776	-	protein_coding	.	.	NM_126728.3	.
AT5G10930	CIPK5	2.24421	0.0150517	CIPK5	NC_003076.8	3445029	3447278	2250	-	protein_coding	CIPK5	CBL-interacting protein kinase 5, CBL-INTERACTING PROTEIN KINASE 5, SNF1-RELATED PROTEIN KINASE 3.24, SnRK3.24, T30N20.200, T30N20_200	NM_121131.3	Encodes CBL-interacting protein kinase 5 (CIPK5).
AT2G24590	RSZ22a	2.24136	0.00695963	RSZ22a	NC_003071.7	10449631	10451184	1554	+	protein_coding	RSZ22a	At-RSZ22a, F25P17.11, F25P17_11, RS-containing zinc finger protein 22a	NM_128020.4	Barta et al (2010) have proposed a nomenclature for Serine/Arginine-Rich Protein Splicing Factors (SR proteins): Plant Cell. 2010, 22:2926.
AT5G24530	DMR6	2.23977	0.00898201	DMR6	NC_003076.8	8378759	8383401	4643	+	protein_coding	DMR6	DOWNY MILDEW RESISTANT 6, K18P6.6, K18P6_6	NM_122361.4	Encodes a putative 2OG-Fe(II) oxygenase that is defense-associated but required for susceptibility to downy mildew.
AT5G37180	SUS5	2.2391	0.00970649	SUS5	NC_003076.8	14718141	14723139	4999	+	protein_coding	SUS5	ARABIDOPSIS THALIANA SUCROSE SYNTHASE 5, ATSUS5, MJG14.14, MJG14_14, sucrose synthase 5	NM_001344166.1	Encodes a protein with sucrose synthase activity (SUS5).
AT3G28345	ABCB15	2.23689	0.00427248	ABCB15	NC_003074.8	10593690	10599042	5353	-	protein_coding	ABCB15	ATP-binding cassette B15, MDR13, multi-drug resistance 13	NM_113754.3	Encodes an ATP-binding cassette (ABC) transporter. Expressed in the vascular tissue of primary stem.
AT4G14330	DL3205W	2.23667	0.0304219	DL3205W	NC_003075.7	8244053	8247494	3442	+	protein_coding	DL3205W	DL3205W, FCAALL.179	NM_117510.5	.
AT3G60900	FLA10	2.23487	0.0408716	FLA10	NC_003074.8	22499292	22501239	1948	-	protein_coding	FLA10	FASCICLIN-like arabinogalactan-protein 10	NM_115954.3	.
AT5G36710	AT5G36710	2.23383	0.0282987	AT5G36710	NC_003076.8	14424735	14426217	1483	-	protein_coding	.	.	NM_001344143.1	.
AT3G09220	LAC7	2.23194	0.00264705	LAC7	NC_003074.8	2827190	2830655	3466	-	protein_coding	LAC7	laccase 7	NM_111756.3	putative laccase, a member of laccase family of genes (17 members in Arabidopsis).
AT1G53470	MSL4	2.23049	0.0472085	MSL4	NC_003070.9	19958380	19961827	3448	+	protein_coding	MSL4	mechanosensitive channel of small conductance-like 4, T3F20.21, T3F20_21	NM_104225.2	.
AT1G23790	F5O8.34	2.2254	0.0136491	F5O8.34	NC_003070.9	8409945	8412079	2135	+	protein_coding	F5O8.34	F5O8.34, F5O8_34	NM_102227.4	.
AT3G61270	AT3G61270	2.22434	0.0389618	AT3G61270	NC_003074.8	22678034	22680509	2476	+	protein_coding	.	.	NM_001340082.1	.
AT5G13210	T31B5.30	2.22341	0.0415929	T31B5.30	NC_003076.8	4213955	4216908	2954	+	protein_coding	T31B5.30	T31B5.30, T31B5_30	NM_121324.3	.
AT2G30210	LAC3	2.22052	0.0102887	LAC3	NC_003071.7	12887446	12889931	2486	-	protein_coding	LAC3	laccase 3, T9D9.2	NM_128574.4	putative laccase, a member of laccase family of genes (17 members in Arabidopsis).
AT2G45220	AtPME17	2.21529	0.0105946	AtPME17	NC_003071.7	18644061	18646606	2546	-	protein_coding	AtPME17	AtPME17, F4L23.27, pectin methylesterase 17, PME17	NM_130085.4	.
AT2G44580	F16B22.7	2.21394	0.00339313	F16B22.7	NC_003071.7	18401777	18403654	1878	-	protein_coding	F16B22.7	F16B22.7	NM_001337092.1	.
AT5G48060	MDN11.14	2.20996	0.029991	MDN11.14	NC_003076.8	19475296	19479066	3771	+	protein_coding	MDN11.14	MDN11.14, MDN11_14	NM_124180.3	.
AT2G23410	CPT	2.2082	0.00575365	CPT	NC_003071.7	9966127	9967788	1662	-	protein_coding	CPT	ACPT, AtcPT3, cis-prenyltransferase, cis-prenyltransferase 3, cPT3	NM_127905.4	encodes cis-prenyltransferase
AT5G08640	FLS1	2.19776	0.0479323	FLS1	NC_003076.8	2803833	2805606	1774	+	protein_coding	FLS1	ATFLS1, FLAVONOL SYNTHASE, flavonol synthase 1, FLS, T2K12.5	NM_120951.3	Encodes a flavonol synthase that catalyzes formation of flavonols from dihydroflavonols. Co-expressed with CHI and CHS (qRT-PCR).
AT3G02025	AT3G02025	2.19576	0.0210027	AT3G02025	NC_003074.8	2424354	2424597	244	+	lncRNA	.	.	.	Natural antisense transcript overlaps with AT3G07600
AT3G27700	AT3G27700	2.19274	0.0116036	AT3G27700	NC_003074.8	10256895	10261975	5081	-	protein_coding	.	.	NM_180677.2	.
AT5G13080	WRKY75	2.192	0.0346721	WRKY75	NC_003076.8	4149738	4151201	1464	-	protein_coding	WRKY75	ARABIDOPSIS THALIANA WRKY DNA-BINDING PROTEIN 75, ATWRKY75, T19L5.40, T19L5_40, WRKY DNA-binding protein 75	NM_121311.5	WRKY75 is one of several transcription factors induced during Pi deprivation. It is nuclear localized and regulated differentially during Pi starvation. RNAi mediated suppression of WRKY75 made the plants more susceptible to Pi stress as indicated by the higher accumulation of anthocyanin during Pi starvation.
AT5G54270	LHCB3	2.19056	0.000562199	LHCB3	NC_003076.8	22038165	22039568	1404	+	protein_coding	LHCB3	LHCB3*1, light-harvesting chlorophyll B-binding protein 3, MDK4.9, MDK4_9	NM_124807.4	Lhcb3 protein is a component of the main light harvesting chlorophyll a/b-protein complex of Photosystem II (LHC II).
AT3G17640	AT3G17640	2.18516	0.0168288	AT3G17640	NC_003074.8	6032072	6033861	1790	+	protein_coding	.	.	NM_112645.2	.
AT3G47480	AT3G47480	2.18361	0.0463611	AT3G47480	NC_003074.8	17496085	17497164	1080	-	protein_coding	.	.	NM_114616.3	.
AT5G23000	MYB37	2.1811	0.032688	MYB37	NC_003076.8	7696135	7698022	1888	+	protein_coding	MYB37	ATMYB37, myb domain protein 37, RAX1, REGULATOR OF AXILLARY MERISTEMS 1, T20O7.2, T20O7_2	NM_122206.4	''Putative homolog of the Blind gene in tomato. Together with RAX2 and RAX3 belong to the class R2R3 MYB genes; encoded by the Myb-like transcription factor MYB37, regulates axillary meristem formation. RAX1 is expressed in a small central domain within the boundary zone separating SAM and leaf primordia during early leaf primordium development and is currently the earliest spatial marker for fut…
AT1G30860	T17H7.18	2.17996	0.0150101	T17H7.18	NC_003070.9	10986496	10989593	3098	-	protein_coding	T17H7.18	T17H7.18	NM_102823.4	.
AT4G30860	SDG4	2.17261	0.0253067	SDG4	NC_003075.7	15024444	15027672	3229	+	protein_coding	SDG4	ASH1-related 3, ASH1-RELATED 3, ASHR3, F6I18.230, F6I18_230, SET domain group 4	NM_119233.2	Encodes a member of the trxG protein family. Contains a SET domain which is known to be involved in modification of histone tails by methylation. Interacts physically with AMS, but the implications of this interaction are unknown.Overexpression results in plieotrophic developmental defects.
AT1G72230	T9N14.17	2.16886	0.00726571	T9N14.17	NC_003070.9	27188036	27189358	1323	+	protein_coding	T9N14.17	T9N14.17, T9N14_17	NM_105882.3	.
AT4G01950	GPAT3	2.16616	0.0292828	GPAT3	NC_003075.7	844342	846814	2473	-	protein_coding	GPAT3	ATGPAT3, glycerol-3-phosphate acyltransferase 3, GLYCEROL-3-PHOSPHATE sn-2-ACYLTRANSFERASE 3, T7B11.21, T7B11_21	NM_116426.3	putative sn-glycerol-3-phosphate 2-O-acyltransferase
AT2G44190	EDE1	2.16369	0.0316982	EDE1	NC_003071.7	18272119	18274679	2561	+	protein_coding	EDE1	EMB3116, EMBRYO DEFECTIVE 3116, ENDOSPERM DEFECTIVE 1, F6E13.32, QWRF domain containing 5, QWRF5	NM_129982.3	Encodes a novel microtubule binding protein that preferentially associates with nuclear microtubules during mitosis and is essential during the mitotic and cytokinetic stages that generate the endosperm and embryo.
AT5G25980	TGG2	2.16291	0.00811904	TGG2	NC_003076.8	9072708	9075777	3070	+	protein_coding	TGG2	BETA GLUCOSIDASE 37, BGLU37, glucoside glucohydrolase 2, T1N24.18, T1N24_18	NM_122499.4	Myrosinase (thioglucoside glucohydrolase) gene involved in glucosinoloate metabolism.
AT3G44710	AT3G44710	2.16203	0.0165282	AT3G44710	NC_003074.8	16251802	16253535	1734	-	protein_coding	.	.	NM_114339.3	.
AT4G10630	T4F9.90	2.15997	0.0235025	T4F9.90	NC_003075.7	6566625	6567740	1116	-	protein_coding	T4F9.90	T4F9.90, T4F9_90	NM_117131.2	.
AT5G64080	XYP1	2.15715	0.0166295	XYP1	NC_003076.8	25645209	25646845	1637	-	protein_coding	XYP1	AtXYP1, MHJ24.6, MHJ24_6, xylogen protein 1	NM_203260.2	.
AT1G29920	CAB2	2.15614	0.0225655	CAB2	NC_003070.9	10474656	10475969	1314	-	protein_coding	CAB2	AB165, chlorophyll A/B-binding protein 2, F1N18.4, F1N18_4, LHCB1.1, LIGHT HARVESTING CHLOROPHYLL A/B-BINDING PROTEIN 1.1	NM_102732.3	Encodes lhcb1.1 a component of the LHCIIb light harvesting complex associated with photosystem II.
AT2G07690	MCM5	2.15228	0.0207179	MCM5	NC_003071.7	3522984	3527500	4517	-	protein_coding	MCM5	MINICHROMOSOME MAINTENANCE 5	NM_126771.6	Member of the minichromosome maintenance complex, involved in DNA replication initiation. Abundant in proliferating and endocycling tissues. Localized in the nucleus during G1, S and G2 phases of the cell cycle, and are released into the cytoplasmic compartment during mitosis. Binds chromatin.
AT3G25990	AT3G25990	2.15083	0.040923	AT3G25990	NC_003074.8	9504677	9506787	2111	-	protein_coding	.	.	NM_113503.3	.
AT2G41480	AtPRX25	2.14996	0.0270907	AtPRX25	NC_003071.7	17296894	17298725	1832	-	protein_coding	AtPRX25	AtPRX25, peroxidase 25, PRX25, T26J13.7, T26J13_7	NM_129711.4	Encodes a cationic cell-wall-bound peroxidase homolog that is involved in the lignification of cell walls.
AT5G03620	F17C15.40	2.14881	0.0131041	F17C15.40	NC_003076.8	918689	921937	3249	+	protein_coding	F17C15.40	F17C15.40, F17C15_40	NM_001342722.1	.
AT1G17860	F2H15.9	2.14603	0.00161327	F2H15.9	NC_003070.9	6149178	6150038	861	+	protein_coding	F2H15.9	F2H15.9, F2H15_9	NM_101649.2	.
AT1G05347	AT1G05347	2.14516	0.00158341	AT1G05347	NC_003070.9	6149305	6150189	885	-	lncRNA	.	.	.	Natural antisense transcript overlaps with AT1G17860
AT3G10340	PAL4	2.13816	0.03827	PAL4	NC_003074.8	3203988	3208135	4148	+	protein_coding	PAL4	phenylalanine ammonia-lyase 4	NM_111869.4	Encodes PAL4, a putative a phenylalanine ammonia-lyase. Arabidopsis has four PALs: AT2G37040 (PAL1), AT3G53260 (PAL2), AT5G04230 (PAL3) and AT3G10340 (PAL4).
AT2G40460	T2P4.19	2.13614	0.0339462	T2P4.19	NC_003071.7	16896907	16901670	4764	+	protein_coding	T2P4.19	T2P4.19, T2P4_19	NM_129607.4	.
AT1G56080	T6H22.12	2.13596	0.0143422	T6H22.12	NC_003070.9	20974161	20976372	2212	-	protein_coding	T6H22.12	T6H22.12, T6H22_12	NM_104486.4	.
AT1G02520	ABCB11	2.13504	0.025104	ABCB11	NC_003070.9	523536	529069	5534	+	protein_coding	ABCB11	ATP-binding cassette B11, MDR8, multi-drug resistance 8, P-glycoprotein 11, PGP11, T14P4.15, T14P4_15	NM_100133.3	Encodes an ATP-binding cassette (ABC) transporter. Expressed in the vascular tissue of primary stem.
AT2G01610	T8O11.22	2.13147	0.0338007	T8O11.22	NC_003071.7	273895	275002	1108	-	protein_coding	T8O11.22	T8O11.22, T8O11_22	NM_126222.4	.
AT1G75000	F25A4.4	2.13083	0.0315728	F25A4.4	NC_003070.9	28163344	28164814	1471	+	protein_coding	F25A4.4	F25A4.4, F25A4_4	NM_106157.2	.
AT5G22140	AT5G22140	2.13045	0.0267159	AT5G22140	NC_003076.8	7340055	7341959	1905	-	protein_coding	.	.	NM_147895.3	.
AT5G24410	PGL4	2.12381	0.0090324	PGL4	NC_003076.8	8332420	8334129	1710	-	protein_coding	PGL4	6-phosphogluconolactonase 4, K16H17.12, K16H17_12	NM_122349.4	Encodes a cytosolic 6-phosphogluconolactonase (PGL) thought to be involved in the oxidative pentose-phosphate pathway (OPPP).
AT1G07370	PCNA1	2.12187	0.00890143	PCNA1	NC_003070.9	2263037	2264553	1517	+	protein_coding	PCNA1	ATPCNA1, F22G5.29, F22G5_29, PROLIFERATING CELLULAR NUCLEAR ANTIGEN, proliferating cellular nuclear antigen 1, PROLIFERATING CELLULAR NUCLEAR ANTIGEN 1	NM_100611.4	Encodes putative proliferating cell nuclear antigen involved in cell cycle regulation. May be sumoylated.
AT5G54280	ATM2	2.11358	0.00852416	ATM2	NC_003076.8	22039383	22046358	6976	-	protein_coding	ATM2	ARABIDOPSIS THALIANA MYOSIN 1, ARABIDOPSIS THALIANA MYOSIN 4, ATM4, ATMYOS1, MDK4.10, MDK4_10, myosin 2, MYOSIN 4	NM_124808.4	Type VII myosin gene
AT4G37730	bZIP7	2.11008	0.0328365	bZIP7	NC_003075.7	17723639	17725037	1399	+	protein_coding	bZIP7	AtbZIP7, basic leucine-zipper 7, T28I19.10, T28I19_10	NM_119935.3	.
AT3G51330	AT3G51330	2.10841	0.01467	AT3G51330	NC_003074.8	19053272	19056447	3176	-	protein_coding	.	.	NM_001339499.1	.
ArthCt108	trnA	2.10498	0.00567196	trnA	NC_000932.1	103665	104538	874	+	tRNA	trnA	.	.	.
AT5G59090	SBT4.12	2.10403	0.0177393	SBT4.12	NC_003076.8	23851679	23855499	3821	-	protein_coding	SBT4.12	ATSBT4.12, K18B18.5, K18B18_5, subtilase 4.12	NM_125299.3	.
AT4G31840	ENODL15	2.10072	0.0213442	ENODL15	NC_003075.7	15401640	15402629	990	+	protein_coding	ENODL15	AtENODL15, early nodulin-like protein 15, F11C18.40, F11C18_40	NM_119334.3	.
AT5G60530	MUF9.16	2.10005	0.0427053	MUF9.16	NC_003076.8	24333907	24335858	1952	-	protein_coding	MUF9.16	MUF9.16, MUF9_16	NM_125446.4	.
AT1G76240	T23E18.17	2.09988	0.00927924	T23E18.17	NC_003070.9	28602705	28603932	1228	-	protein_coding	T23E18.17	T23E18.17, T23E18_17	NM_106274.4	.
AT3G56770	AT3G56770	2.09985	0.000479731	AT3G56770	NC_003074.8	21028902	21030754	1853	-	protein_coding	.	.	NM_115536.2	.
AT1G62300	WRKY6	2.09923	0.0167299	WRKY6	NC_003070.9	23016569	23019494	2926	-	protein_coding	WRKY6	ATWRKY6, F19K23.22, F19K23_22	NM_104910.3	Encodes a transcription factor WRKY6. Regulates Phosphate1 (Pho1) expression in response to low phosphate (Pi) stress.
AT5G06860	PGIP1	2.09875	0.00510378	PGIP1	NC_003076.8	2132350	2133587	1238	+	protein_coding	PGIP1	ATPGIP1, MOJ9.3, MOJ9_3, polygalacturonase inhibiting protein 1, POLYGALACTURONASE INHIBITING PROTEIN 1	NM_120769.2	Encodes a polygalacturonase inhibiting protein involved in defense response. PGIPs inhibit the function of cell wall pectin degrading enzymes such as those produced by fungal pathogens. PGIP1 is induced by fungal infection. Suppressed in the proton sensitive stop1-mutant, but the transcription level was recovered by transformation of STOP2. Knockout mutant showed severe damage in the root tip in …
AT5G06865	AT5G06865	2.09751	0.00443659	AT5G06865	NC_003076.8	2132197	2133746	1550	-	lncRNA	.	.	.	Natural antisense transcript overlaps with AT5G06860~Potential natural antisense gene, locus overlaps with AT5G06860
AT4G34950	F11I11.190	2.09463	0.00734109	F11I11.190	NC_003075.7	16642142	16644928	2787	-	protein_coding	F11I11.190	F11I11.190, F11I11_190	NM_119661.3	.
AT1G75900	T4O12.13	2.09277	0.0396749	T4O12.13	NC_003070.9	28498821	28501254	2434	+	protein_coding	T4O12.13	T4O12.13, T4O12_13	NM_106240.5	.
AT5G15510	T20K14.120	2.09078	0.0489096	T20K14.120	NC_003076.8	5033933	5036824	2892	+	protein_coding	T20K14.120	T20K14.120, T20K14_120	NM_001343403.1	.
AT1G08050	T6D22.13	2.09076	0.0217519	T6D22.13	NC_003070.9	2498794	2501581	2788	-	protein_coding	T6D22.13	T6D22.13, T6D22_13	NM_100679.5	.
AT3G56400	WRKY70	2.08903	0.00465038	WRKY70	NC_003074.8	20908711	20910623	1913	-	protein_coding	WRKY70	ARABIDOPSIS THALIANA WRKY DNA-BINDING PROTEIN 70, ATWRKY70, WRKY DNA-binding protein 70	NM_115498.4	member of WRKY Transcription Factor; Group III. Function as activator of SA-dependent defense genes and a repressor of JA-regulated genes. WRKY70-controlled suppression of JA-signaling is partly executed by NPR1.
AT4G34650	SQS2	2.08693	0.0423611	SQS2	NC_003075.7	16542242	16545194	2953	+	protein_coding	SQS2	squalene synthase 2, T4L20.230, T4L20_230	NM_119631.3	Encodes a protein with similarity to squalene synthase which catalyzes the first committed step in sterol biosynthesis. To date no experimental evidence exists that SQS2 functions as a squalene synthase and some experiments indicate it does not have this function.
AT1G70810	F15H11.6	2.08387	0.00624808	F15H11.6	NC_003070.9	26703966	26705360	1395	+	protein_coding	F15H11.6	F15H11.6, F15H11_6	NM_105749.3	.
AT3G10690	GYRA	2.08342	0.0031522	GYRA	NC_003074.8	3339392	3346360	6969	-	protein_coding	GYRA	DNA GYRASE A, T7M13.23	NM_111905.3	.
AT5G37630	EMB2656	2.08121	0.0131565	EMB2656	NC_003076.8	14947227	14952806	5580	+	protein_coding	EMB2656	EMBRYO DEFECTIVE 2656, K12B20.9, K12B20_9	NM_123122.4	.
AT3G05170	T12H1.14	2.0806	0.00949822	T12H1.14	NC_003074.8	1466483	1468400	1918	+	protein_coding	T12H1.14	T12H1.14, T12H1_14	NM_111390.2	.
AT2G34430	LHB1B1	2.07295	0.00435838	LHB1B1	NC_003071.7	14524607	14525918	1312	+	protein_coding	LHB1B1	F13P17.29, LHCB1.4, light-harvesting chlorophyll-protein complex II subunit B1, LIGHT-HARVESTING CHLOROPHYLL-PROTEIN COMPLEX II SUBUNIT B1	NM_128995.3	Photosystem II type I chlorophyll a/b-binding protein
AT3G49780	PSK4	2.0713	0.00310044	PSK4	NC_003074.8	18465318	18467224	1907	+	protein_coding	PSK4	ATPSK3 (FORMER SYMBOL, ATPSK4, phytosulfokine 4 precursor	NM_114838.2	Phytosulfokine 3 precursor, coding for a unique plant peptide growth factor. Plants overexpressing this gene (under a 35S promoter), develop normal cotyledons and hypocotyls but their growth, in particular that of their roots, was faster than that of wildtype.
AT3G02640	F16B3.27	2.06926	0.00458956	F16B3.27	NC_003074.8	564884	565801	918	-	protein_coding	F16B3.27	F16B3.27, F16B3_27	NM_111132.3	.
AT4G13575	AT4G13575	2.06925	0.0460234	AT4G13575	NC_003075.7	7890249	7893761	3513	-	protein_coding	.	.	NM_001340868.1	.
AT4G15830	DL3955C	2.06901	0.00665033	DL3955C	NC_003075.7	8995113	8996613	1501	-	protein_coding	DL3955C	DL3955C, FCAALL.419	NM_117675.3	.
AT3G22600	glycosylphosphatidylinositol-anchored lipid protein transfer 5	2.06804	0.0140252	glycosylphosphatidylinositol-anchored lipid protein transfer 5	NC_003074.8	8006249	8007836	1588	-	protein_coding	glycosylphosphatidylinositol-anchored lipid protein transfer 5	glycosylphosphatidylinositol-anchored lipid protein transfer 5, LTPG5	NM_113159.4	.
AT2G44300	F4I1.11	2.06795	0.000433907	F4I1.11	NC_003071.7	18307223	18308494	1272	-	protein_coding	F4I1.11	F4I1.11	NM_129994.3	.
AT2G07170	T25N22.13	2.06626	0.0467422	T25N22.13	NC_003071.7	2975025	2979266	4242	+	protein_coding	T25N22.13	T25N22.13, T25N22_13	NM_126689.4	.
AT1G10640	F20B24.8	2.06565	0.00622142	F20B24.8	NC_003070.9	3515182	3518035	2854	-	protein_coding	F20B24.8	F20B24.8, F20B24_8	NM_100940.7	.
AT5G23190	CYP86B1	2.06031	0.028993	CYP86B1	NC_003076.8	7803141	7805968	2828	-	protein_coding	CYP86B1	'cytochrome P450, cytochrome P450, family 86, MKD15.5, MKD15_5, polypeptide 1, polypeptide 1'', subfamily B	NM_122225.3	cytochrome P450 CYP86B1, nuclear gene for chloroplast product. CYP86B1 is a very long chain fatty acid hydroxylase specifically involved in polyester monomer biosynthesis during the course of plant development.
AT3G46940	DUT1	2.05958	0.00713242	DUT1	NC_003074.8	17288134	17289006	873	-	protein_coding	DUT1	DUTP-PYROPHOSPHATASE-LIKE 1, F13I12.6	NM_001339288.1	.
ArthCt114	trnA	2.05939	0.0207205	trnA	NC_000932.1	134111	134984	874	-	tRNA	trnA	.	.	.
AT3G15550	AT3G15550	2.05496	0.0467186	AT3G15550	NC_003074.8	5267204	5270118	2915	+	protein_coding	.	.	NM_112423.5	.
AT4G24160	T19F6.150	2.04596	0.041555	T19F6.150	NC_003075.7	12539656	12542489	2834	+	protein_coding	T19F6.150	T19F6.150, T19F6_150	NM_118548.3	Encodes a soluble lysophosphatidic acid acyltransferase with additional triacylglycerol lipase and phosphatidylcholine hydrolyzing enzymatic activities. Plays a pivotal role in maintaining the lipid homeostasis by regulating both phospholipid and neutral lipid levels.
AT3G23890	TOPII	2.0436	0.0163287	TOPII	NC_003074.8	8624636	8631392	6757	+	protein_coding	TOPII	ATTOPII, topoisomerase II, TOPOISOMERASE II	NM_113294.3	Encodes a topoisomerase II that is highly expressed in young seedlings. The protein is localized in the nucleus and gene expression levels are increased in proliferative tissues.
AT4G27410	RD26	2.04118	0.0253434	RD26	NC_003075.7	13707192	13709170	1979	-	protein_coding	RD26	ANAC072, Arabidopsis NAC domain containing protein 72, AtRD26, F27G19.10, F27G19_10, RESPONSIVE TO DESICCATION 26	NM_118875.4	Encodes a NAC transcription factor induced in response to dessication. It is localized to the nucleus and acts as a transcriptional activator in ABA-mediated dehydration response.
AT5G41460	MYC6.16	2.04038	0.0491018	MYC6.16	NC_003076.8	16589390	16592381	2992	-	protein_coding	MYC6.16	MYC6.16, MYC6_16	NM_123510.4	.
AT1G26130	F28B23.19	2.04031	0.0027263	F28B23.19	NC_003070.9	9033016	9039099	6084	+	protein_coding	F28B23.19	F28B23.19, F28B23_19	NM_001332686.1	.
AT5G12300	AT5G12300	2.03811	0.0174713	AT5G12300	NC_003076.8	3978281	3980021	1741	-	protein_coding	.	.	NM_121268.3	.
AT4G10310	HKT1	2.03667	0.00917107	HKT1	NC_003075.7	6391854	6395922	4069	+	protein_coding	HKT1	ATHKT1, high-affinity K+ transporter 1, HKT1;1, T9A4.5	NM_117099.6	encodes a sodium transporter (HKT1) expressed in xylem parenchyma cells. Mutants over-accumulate sodium in shoot tissue and have increased sodium in the xylem sap and reduced sodium in phloem sap and roots.
AT2G18380	GATA20	2.03552	0.0191162	GATA20	NC_003071.7	7982556	7984126	1571	-	protein_coding	GATA20	GATA transcription factor 20, hanaba taranu like 1, HANL1, T30D6.11, T30D6_11	NM_127395.3	Encodes a member of the GATA factor family of zinc finger transcription factors.
AT3G48310	CYP71A22	2.03451	0.0481921	CYP71A22	NC_003074.8	17887996	17889942	1947	+	protein_coding	CYP71A22	'cytochrome P450, cytochrome P450, family 71, polypeptide 22, polypeptide 22'', subfamily A	NM_148857.3	putative cytochrome P450
AT3G18217	MIR157c	2.03339	0.0376935	MIR157c	NC_003074.8	6244500	6244716	217	-	miRNA	MIR157c	microRNA157C, MIR157C, p_MI0000186	.	Encodes a microRNA that targets several SPL family members, including SPL3,4, and 5. By regulating the expression of SPL3 (and probably also SPL4 and SPL5), this microRNA regulates vegetative phase change. MicroRNAs are regulatory RNAs with a mature length of ~21-nucleotides that are processed from hairpin precursors by Dicer-like enzymes. MicroRNAs can negatively regulate gene expression by atte…
AT1G05100	MAPKKK18	2.02818	0.00589402	MAPKKK18	NC_003070.9	1469541	1470881	1341	+	protein_coding	MAPKKK18	mitogen-activated protein kinase kinase kinase 18, T7A14.2, T7A14_2	NM_100389.4	member of MEKK subfamily
AT1G60730	F8A5.24	2.02526	0.00854183	F8A5.24	NC_003070.9	22357976	22360277	2302	-	protein_coding	F8A5.24	F8A5.24, F8A5_24	NM_104756.4	.
AT2G24570	WRKY17	2.02494	0.00957478	WRKY17	NC_003071.7	10437353	10439469	2117	-	protein_coding	WRKY17	ATWRKY17, F25P17.13, F25P17_13, WRKY DNA-binding protein 17	NM_128018.3	member of WRKY Transcription Factor; Group II-d; negative regulator of basal resistance to Pseudomonas syringae.
AT4G23180	CRK10	2.02341	0.0177411	CRK10	NC_003075.7	12137995	12140930	2936	+	protein_coding	CRK10	cysteine-rich RLK (RECEPTOR-like protein kinase 10, F21P8.70, F21P8_70, RLK4	NM_118447.3	Encodes a receptor-like protein kinase. Naming convention from Chen et al 2003 (PMID 14756307)
AT4G21820	T8O5.30	2.02296	0.00470342	T8O5.30	NC_003075.7	11577419	11584073	6655	+	protein_coding	T8O5.30	T8O5.30, T8O5_30	NM_001341516.1	.
AT4G29020	F19B15.50	2.02145	0.0250423	F19B15.50	NC_003075.7	14304921	14305841	921	+	protein_coding	F19B15.50	F19B15.50, F19B15_50	NM_119046.2	.
AT4G22755	AT4G22755	2.02081	0.0232891	AT4G22755	NC_003075.7	11951830	11953731	1902	-	protein_coding	.	.	NM_118403.2	.
AT3G44220	AT3G44220	2.02031	0.00344723	AT3G44220	NC_003074.8	15927939	15929839	1901	+	protein_coding	.	.	NM_114290.3	.
AT4G37070	PLP1	2.0187	0.0185196	PLP1	NC_003075.7	17464594	17467186	2593	-	protein_coding	PLP1	AP22.83, AP22_83, AtPLAIVA, phospholipase A IVA, PLA IVA	NM_179180.3	Patatin-related phospholipase A. Expressed strongly and exclusively in roots. AtplaIVA-null mutants have reduced lateral root development. Phosphorylation by calcium-dependent protein kinases in vitro enhances its activity.
AT5G46085	AT5G46085	2.01831	0.0182909	AT5G46085	NC_003076.8	18693316	18693567	252	-	protein_coding	.	.	NM_001344657.1	.
AT1G05560	UGT75B1	2.01757	0.0385153	UGT75B1	NC_003070.9	1645300	1647435	2136	-	protein_coding	UGT75B1	T25N20.21, UDP-GLUCOSE TRANSFERASE 1, UDP-GLUCOSYLTRANSFERASE, UDP-glucosyltransferase 75B1, UGT1	NM_001331554.1	A UDP-glucose transferase localized in the phragmoplast. It has been co-purified with the callose synthase complex and may transfer UDP-glucose from sucrose synthase to the callose synthase and thus help form a substrate channel for the synthesis of callose at the forming cell plate. Induced by salicylic acid. Independent of NPR1 for their induction by salicylic acid. UGT1 encodes a protein with …
AT1G05562	AT1G05562	2.01757	0.0385153	AT1G05562	NC_003070.9	1645300	1647435	2136	+	lncRNA	.	.	.	Natural antisense transcript overlaps with AT1G05560~Potential natural antisense gene, locus overlaps with AT1G05560
AT1G52400	BGLU18	2.01727	0.0284719	BGLU18	NC_003070.9	19514989	19518411	3423	+	protein_coding	BGLU18	A. THALIANA BETA-GLUCOSIDASE 1, ATBG1, beta glucosidase 18, BETA-GLUCOSIDASE HOMOLOG 1, BGL1, F19K6.15, F19K6_15	NM_104118.3	encodes a member of glycosyl hydrolase family 1, located in inducible ER bodies which were formed after wounding, required in inducible ER body formation
AT5G64310	AGP1	2.01361	0.0117933	AGP1	NC_003076.8	25721733	25722678	946	+	protein_coding	AGP1	arabinogalactan protein 1, ARABINOGALACTAN-PROTEIN 1, ATAGP1, MSJ1.15, MSJ1_15	NM_125827.3	Encodes arabinogalactan-protein (AGP1).
AT2G39250	SNZ	2.01358	0.0382569	SNZ	NC_003071.7	16388691	16391176	2486	-	protein_coding	SNZ	SCHNARCHZAPFEN, T16B24.11, T16B24_11	NM_179982.3	Encodes a AP2 domain transcription factor that can repress flowering. SNZ and its paralogous gene, SCHLAFMUTZE (SMZ), share a signature with partial complementarity to the miR172 microRNA, whose precursor is induced upon flowering.
AT4G14310	DL3195C	2.01089	0.0222168	DL3195C	NC_003075.7	8236723	8240388	3666	-	protein_coding	DL3195C	DL3195C, FCAALL.177	NM_117508.4	.
AT5G13490	AAC2	2.01069	0.0134633	AAC2	NC_003076.8	4335272	4337730	2459	+	protein_coding	AAC2	ADP/ATP carrier 2, T6I14.20, T6I14_20	NM_121352.4	Encodes mitochondrial ADP/ATP carrier
AT4G37940	AGL21	2.00967	0.0440992	AGL21	NC_003075.7	17835217	17838969	3753	-	protein_coding	AGL21	AGAMOUS-like 21, F20D10.60, F20D10_60	NM_119955.3	encodes a MADS box protein, highly expressed in the root.
AT5G55110	MCO15.6	2.00721	0.0185326	MCO15.6	NC_003076.8	22367733	22368675	943	+	protein_coding	MCO15.6	MCO15.6, MCO15_6	NM_124893.2	.
AT4G16370	OPT3	2.00534	0.00101976	OPT3	NC_003075.7	9247302	9250343	3042	-	protein_coding	OPT3	ATOPT3, DL4215C, FCAALL.72, oligopeptide transporter	NM_117732.7	Encodes an oligopeptide transporter involved in metal homeostasis. It loads iron into the phloem, facilitates iron recirculation from the xylem to the phloem, and regulates both shoot-to-root iron signaling and iron redistribution from mature to developing tissues.
AT4G09605	AT4G09605	2.00163	0.00870855	AT4G09605	NC_003075.7	17706331	17707283	953	+	lncRNA	.	.	.	.
AT3G08235	AT3G08235	2.00116	0.0392188	AT3G08235	NC_003074.8	19324711	19324918	208	+	lncRNA	.	.	.	Natural antisense transcript overlaps with AT3G52110
AT4G15620	CASP-like protein 1E2	2.00067	0.0382366	CASP-like protein 1E2	NC_003075.7	8913653	8915663	2011	+	protein_coding	CASP-like protein 1E2	CASP-like protein 1E2, CASPL1E2, DL3850W, FCAALL.348	NM_117653.6	.
